# Supplementary material for: Genome-wide assessment of shared genetic landscape of idiopathic pulmonary fibrosis and its comorbidities
Source: Hum Genet. 2024 Aug 6;143(9-10):1223–39. doi: 10.1007/s00439-024-02696-9 (PMC11485074; doi:10.1007/s00439-024-02696-9)
Supplement: Supplementary file 2 — Supplementary Material 2 [file 439_2024_2696_MOESM2_ESM.xlsx]

## Sheet: Table S1
Table S1	Genetic correlations between IPF and comorbidities using LDSC
Trait 1	Trait 2	liability h2 (se; p-value) for Trait 1*	liability h2 (se; p-value) for Trait 2**	No. SNP	rg	rg se	p-value (rg)	FDR
IPF	BMI	3.13% (0.69%; 5.73E-06)	19.16% (0.53%; <2.2E-16)	786543	0.3127	0.0497	3.0943e-10	3.09e-09
IPF	CAD		7.78% (0.41%; <2.2E-16)	866592	0.1842	0.0536	0.0006	0.001
IPF	COPD		7.03% (0.35%; <2.2E-16)	860172	0.4115	0.0689	2.3333e-09	1.17e-08
IPF	GER		11.52% (0.47%; <2.2E-16)	853597	0.3439	0.0735	2.902e-06	9.67e-06
IPF	Lung cancer		5.61% (1.46%; 1.21E-04)	873101	0.2916	0.1496	0.0512	0.064
IPF	MDD		5.26% (0.22%; <2.2E-16)	826833	0.074	0.0634	0.2433	0.27
IPF	OSA		8.82% (1.23%; 7.46E-13)	890865	0.2492	0.1089	0.0221	0.0316
IPF	PH		10.19% (3.90%; 8.98E-03)	882671	0.1677	0.1889	0.3746	0.375
IPF	Stroke		4.19% (0.50%; <2.2E-16)	886603	0.3957	0.1043	0.0001	0.0002
IPF	T2D		15.75% (0.95%; <2.2E-16)	780224	0.2579	0.0625	3.7126e-05	9.28e-05
LDSC: linkage disequilibrium score regression. rg: genetic correlation. IPF: idiopathic pulmonary fibrosis. BMI: body mass index. CAD: coronary artery disease. COPD: chronic obstructive pulmonary disease. GER: gastro-esophageal reflux. MDD: major depressive disorder. OSA: obstructive sleep apnoea. PH: pulmonary hypertension. T2D: type 2 diabetes. FDR: Benjamini–Hochberg false discovery rate.
*The liability h2 was estimated assuming the population prevalence of IPF at 0.025% (PMID: 34233665).
**These liability h2 were estimated assuming the population prevalence of CAD at 7% (PMID: 21160056), of COPD at 6% (PMID: 37971940), of GER at 20% (PMID: 38022211), of lung cancer at 0.025% (PMID: 33911981), of MDD at 3.2% (PMID: 34634250), of OSA at 16% (PMID: 38592210), of PH at 1% (PMID: 32233785), of stroke at 3.1% (URL: https://www.cdc.gov/nchs/fastats/stroke.htm), and of T2D at 10% (PMID: …

## Sheet: Table S2
Table S2	Genetic causality between IPF and specific comorbidities using LCV
Trait 1	Trait 2	GCP	GCP se	p-value (GCP)	FDR
IPF	BMI	-0.0110533	0.299353	0.970032	0.970032
IPF	CAD	0.580952	0.138459	1.1025e-15	7.71749e-15
IPF	COPD	0.349424	0.213538	0.138211	0.322493
IPF	GER	0.490256	0.238964	0.0509783	0.178424
IPF	OSA	0.020572	0.590427	0.507959	0.855875
IPF	Stroke	-0.162123	0.505669	0.734301	0.856685
IPF	T2D	0.0503155	0.569661	0.611339	0.855875
LCV: latent causal variable model. GCP: genetic causality proportion. IPF: idiopathic pulmonary fibrosis. BMI: body mass index. CAD: coronary artery disease. COPD: chronic obstructive pulmonary disease. GER: gastro-esophageal reflux. T2D: type 2 diabetes. FDR: Benjamini–Hochberg false discovery rate.

## Sheet: Table S3
Table S3	Significant cross-trait risk SNPs shared between IPF and specific comorbidities identified by CPASSOC
Trait pair	SNP	A1	A2	A1 freqency	p-value (CPASSOC)	beta (IPF)	se (IPF)	p-value (IPF)	sample size (IPF)	beta (comorbidity)	se (comorbidity)	p-value (comorbidity)	sample size (comorbidity)	Previously unreported SNP*
IPF-BMI	rs1000096	T	C	0.3849	3.12786e-16	-0.010602	0.020412	0.6035	937232	-0.0144	0.0018	1.8e-15	656860	No
IPF-BMI	rs1000940	G	A	0.3335	1.77068e-18	0.0028351	0.020107	0.8879	953873	-0.0154	0.0018	1.1e-17	794558	No
IPF-BMI	rs1003081	T	C	0.4369	1.43916e-14	-0.0056747	0.019062	0.7659	953873	0.0121	0.0016	1.3e-13	788712	No
IPF-BMI	rs10057590	C	A	0.5411	3.42331e-12	-0.021818	0.02015	0.2789	903869	-0.0124	0.0018	1.9e-12	674605	No
IPF-BMI	rs1006353	G	A	0.736	2.41702e-11	-0.0038335	0.021415	0.8579	953873	0.0126	0.0019	2.3e-11	790767	No
IPF-BMI	rs10066835	T	C	0.0148	8.90375e-09	-0.026563	0.074408	0.7211	953873	0.0428	0.0074	6.5e-09	662130	No
IPF-BMI	rs1006896	C	A	0.1036	6.03287e-19	0.011078	0.030613	0.7175	953873	0.0234	0.0027	5.5e-18	691892	No
IPF-BMI	rs10075647	A	G	0.6417	6.87125e-17	0.010778	0.020979	0.6074	937232	0.0147	0.0018	1.6e-15	689848	No
IPF-BMI	rs1007934	A	G	0.4336	9.03646e-13	0.013907	0.018987	0.4639	953873	-0.012	0.0017	7.6e-12	692411	No
IPF-BMI	rs10083803	C	T	0.7376	1.63044e-11	-0.012706	0.022858	0.5783	903869	-0.0127	0.0019	5.9e-11	690845	No
IPF-BMI	rs10094989	C	T	0.3679	6.71587e-20	0.041059	0.021871	0.06047	621641	-0.016	0.0018	6.9e-19	686962	No
IPF-BMI	rs10099330	G	A	0.4397	3.33474e-11	0.019582	0.018776	0.297	953873	-0.0112	0.0017	1.4e-10	684190	No
IPF-BMI	rs1011407	G	A	0.1072	7.76212e-10	-0.0012703	0.029707	0.9659	953873	0.0166	0.0027	3.6e-10	691254	No
IPF-BMI	rs10116599	T	C	0.2142	2.55374e-08	0.052563	0.022771	0.02098	953873	-0.0118	0.0021	2e-08	688103	No
IPF-BMI	rs1011797	G	A	0.6666	1.22454e-11	-0.0087464	0.019839	0.6593	953873	-0.0121	0.0018	6.7e-11	684518	No
IPF-BMI	rs10118701	G	A	0.3518	1.24773e-20	0.022898	0.021024	0.2761	903869	-0.0163	0.0018	1.1e-18	692315	No
IPF-BMI	rs10118866	T	G	0.2329	1.39397e-08	0.0089092	0.022007	0.6856	953873	0.012	0.0021	6.2e-09	690616	No
IPF-BMI	rs10119216	C	T	0.3261	3.80169e-08	-0.026078	0.023671	0.2706	887228	-0.01	0.0018	4.1e-08	719128	No
IPF-BMI	rs10131890	C	A	0.07173	1.60445e-08	-0.0029105	0.038096	0.9391	953873	-0.0222	0.0039	1.6e-08	691777	No
IPF-BMI	rs10132280	A	C	0.3068	4.10221e-38	-0.021458	0.021642	0.3214	903869	-0.0223	0.0018	5.6e-35	786578	No
IPF-BMI	rs1014194	C	A	0.3573	1.88918e-08	-0.0265	0.019599	0.1763	953873	0.0102	0.0018	1.8e-08	686107	No
IPF-BMI	rs10146527	C	T	0.3351	1.83863e-16	-0.0093918	0.019819	0.6356	953873	0.0137	0.0017	2.3e-15	781339	No
IPF-BMI	rs10153797	T	C	0.1904	1.11832e-15	0.016463	0.023527	0.4841	953873	0.0165	0.0021	1.9e-15	790029	No
IPF-BMI	rs10160701	T	C	0.16	6.14847e-10	0.041881	0.025091	0.09508	953873	0.0136	0.0022	6e-10	795250	No
IPF-BMI	rs10163018	T	C	0.4046	2.12034e-10	0.021121	0.0192	0.2713	953873	-0.0114	0.0018	1.5e-10	689715	No
IPF-BMI	rs10182181	G	A	0.4626	1.50998e-101	0.024209	0.018661	0.1945	953873	-0.0325	0.0016	6.7e-90	792111	No
IPF-BMI	rs10198345	C	T	0.336	1.46365e-09	-0.0034385	0.021211	0.8712	903869	-0.0109	0.0018	2.2e-09	689813	No
IPF-BMI	rs1020548	A	G	0.8309	1.18831e-08	-0.018465	0.026494	0.4858	903869	-0.0132	0.0023	6.6e-09	688748	No
IPF-BMI	rs1021066	G	T	0.5463	2.13949e-08	-0.0089665	0.018858	0.6344	953873	-0.0096	0.0017	2.5e-08	690198	No
IPF-BMI	rs10211055	C	T	0.3306	3.50302e-19	0.038253	0.019728	0.0525	953873	-0.0157	0.0018	7.2e-18	686577	No
IPF-BMI	rs10247983	A	G	0.9202	1.15017e-09	-0.057579	0.040489	0.155	887228	0.0201	0.0033	1.7e-09	672411	No
IPF-BMI	rs10261468	A	G	0.68	1.20595e-08	0.030011	0.020044	0.1343	953873	-0.0109	0.0019	5.8e-09	679105	No
IPF-BMI	rs10263780	A	G	0.1305	7.27577e-09	-0.029189	0.029321	0.3195	903869	-0.0157	0.0027	8.3e-09	544806	No
IPF-BMI	rs10268050	C	T	0.2033	2.09999e-08	-0.017695	0.023402	0.4496	953873	-0.0113	0.002	3.5e-08	794416	No
IPF-BMI	rs10269783	A	G	0.4135	1.50418e-15	-0.017661	0.018989	0.3523	953873	0.0133	0.0017	1.4e-15	790551	No
IPF-BMI	rs1027828	C	T	0.6812	3.14231e-10	-0.00028952	0.021562	0.9893	903869	0.0113	0.0018	9.7e-10	692394	No
IPF-BMI	rs1035010	T	C	0.2572	2.12844e-12	-0.013731	0.021157	0.5163	953873	0.0139	0.002	6.2e-12	637868	No
IPF-BMI	rs1036949	C	A	0.8735	3.19611e-08	-0.00083373	0.029574	0.9775	937232	-0.0134	0.0024	4.1e-08	689702	No
IPF-BMI	rs1037587	T	C	0.4607	4.23517e-10	0.030416	0.018782	0.1054	953873	0.0106	0.0017	1.1e-09	687559	No
IPF-BMI	rs1038088	G	T	0.514	1.16434e-13	0.016213	0.018732	0.3867	953873	-0.0117	0.0016	4.6e-13	794680	No
IPF-BMI	rs10408013	T	C	0.2602	6.8294e-10	0.0043998	0.021013	0.8341	953873	0.0111	0.0018	8e-10	794820	No
IPF-BMI	rs1040881	C	T	0.3241	4.47331e-09	-0.040805	0.020078	0.04213	953873	0.0106	0.0018	1.1e-08	691190	No
IPF-BMI	rs1041448	A	G	0.6328	2.2228e-12	0.01779	0.019471	0.3609	953873	0.0125	0.0018	6e-12	686968	No
IPF-BMI	rs10431745	G	A	0.06995	7.58375e-10	0.035028	0.037	0.3438	953873	0.0203	0.0033	1.1e-09	690529	No
IPF-BMI	rs10438964	T	C	0.2657	1.63044e-11	-0.035238	0.0211	0.09491	953873	-0.0127	0.0019	7.6e-11	686868	No
IPF-BMI	rs10444323	T	C	0.2379	3.14231e-10	-0.03454	0.021668	0.1109	953873	-0.0113	0.0018	5.6e-10	794027	No
IPF-BMI	rs1045411	T	C	0.2971	2.02844e-15	-0.044446	0.022425	0.04748	903869	-0.0148	0.0019	2.3e-15	776153	No
IPF-BMI	rs10454909	T	C	0.1175	5.92698e-09	-0.0021111	0.029434	0.9428	953873	-0.0152	0.0026	4.8e-09	689224	No
IPF-BMI	rs10461497	T	C	0.502	2.15345e-11	-0.0012326	0.018719	0.9475	953873	0.0113	0.0017	5.4e-11	686037	No
IPF-BMI	rs1048303	T	C	0.611	6.8294e-10	-0.020478	0.020377	0.3149	937232	-0.0111	0.0018	2.7e-10	690582	No
IPF-BMI	rs10483389	T	C	0.03161	8.54872e-17	0.012771	0.049787	0.7976	953873	0.0342	0.0042	4.5e-16	782081	No
IPF-BMI	rs1048932	A	C	0.4131	3.07678e-22	-0.0070015	0.018918	0.7113	953873	-0.016	0.0017	3.8e-22	795167	No
IPF-BMI	rs10490098	A	G	0.1151	2.45238e-11	-0.044864	0.032	0.1609	903869	-0.0179	0.0027	1.5e-11	786309	No
IPF-BMI	rs10491182	C	T	0.0781	1.71429e-09	-0.021942	0.035309	0.5343	953873	0.0187	0.0031	2.8e-09	781486	No
IPF-BMI	rs10492861	T	G	0.3018	7.7274e-11	0.052092	0.02041	0.0107	953873	0.0123	0.0019	2.3e-10	680795	No
IPF-BMI	rs10499276	T	C	0.1411	3.66701e-12	-0.017088	0.027593	0.5357	953873	0.0172	0.0025	2.2e-12	794584	No
IPF-BMI	rs10501086	A	G	0.09515	4.83627e-15	0.073325	0.032591	0.02446	953873	0.0223	0.0029	2.7e-14	791410	No
IPF-BMI	rs1050316	T	G	0.6348	2.2228e-12	-0.024542	0.020958	0.2416	903869	0.0125	0.0018	6.6e-12	688547	No
IPF-BMI	rs10506971	A	G	0.563	6.98312e-15	-0.013697	0.018814	0.4666	953873	-0.013	0.0017	5.5e-14	689337	No
IPF-BMI	rs10514222	G	A	0.09034	2.03223e-08	0.029014	0.031987	0.3644	953873	0.0164	0.0029	2.1e-08	687922	No
IPF-BMI	rs10514710	A	G	0.1991	4.63055e-08	-0.026701	0.024911	0.2838	903869	-0.0116	0.0021	1.6e-08	790885	No
IPF-BMI	rs1054442	C	A	0.3981	1.32478e-08	-0.01662	0.019226	0.3873	953873	-0.0103	0.0018	2.5e-08	625990	No
IPF-BMI	rs1062633	C	T	0.4866	1.61646e-48	0.035607	0.018722	0.05719	953873	-0.0238	0.0017	8.8e-44	692228	No
IPF-BMI	rs10733051	G	A	0.5047	1.39613e-09	0.042881	0.018892	0.02322	953873	0.0097	0.0016	2.9e-09	781928	No
IPF-BMI	rs10745785	T	C	0.6475	6.8294e-10	-0.014621	0.019565	0.4549	953873	-0.0111	0.0018	1.2e-09	691086	No
IPF-BMI	rs10754210	A	G	0.3083	5.2538e-12	0.003684	0.02005	0.8542	953873	-0.0123	0.0018	3.2e-11	692251	No
IPF-BMI	rs10757831	T	C	0.176	3.04792e-08	0.037867	0.023982	0.1143	953873	0.0123	0.0022	2.6e-08	691189	No
IPF-BMI	rs1075901	C	T	0.5661	1.43916e-14	0.054226	0.0188	0.003922	953873	-0.0121	0.0016	1.2e-13	794789	No
IPF-BMI	rs10760678	A	G	0.4318	2.15345e-11	0.0064354	0.020272	0.7509	903869	-0.0113	0.0017	9.5e-11	688793	No
IPF-BMI	rs10777193	A	G	0.6866	8.01543e-16	0.014712	0.021656	0.4969	937232	0.015	0.0019	1.1e-14	775548	No
IPF-BMI	rs10777258	C	T	0.3732	4.47331e-09	-0.028348	0.020541	0.1676	937232	0.0106	0.0018	3.6e-09	685244	No
IPF-BMI	rs10788066	T	C	0.2434	4.15631e-09	0.0092332	0.021697	0.6704	953873	0.0118	0.002	4.5e-09	684659	No
IPF-BMI	rs10788797	A	G	0.853	6.58701e-15	-0.034017	0.027173	0.2106	953873	-0.0199	0.0026	4.5e-14	690509	No
IPF-BMI	rs10795418	G	A	0.6736	9.80821e-14	-0.017416	0.020012	0.3841	953873	-0.0132	0.0018	8.5e-13	685916	No
IPF-BMI	rs10796821	G	A	0.4847	5.89823e-15	0.017176	0.020118	0.3932	903869	0.0138	0.0018	5.5e-15	682410	No
IPF-BMI	rs10797115	T	C	0.5341	1.35404e-13	-0.033785	0.018715	0.07104	953873	0.0124	0.0017	9.9e-13	687215	No
IPF-BMI	rs10804189	G	A	0.7114	6.24382e-13	-0.0070918	0.020595	0.7306	953873	0.0135	0.0019	9.2e-13	692049	No
IPF-BMI	rs10808546	T	C	0.4473	3.64061e-08	0.017204	0.018792	0.3599	953873	0.0089	0.0016	5.2e-08	789529	Yes
IPF-BMI	rs10811871	G	A	0.3863	2.13151e-09	0.0097398	0.019149	0.611	953873	0.0108	0.0018	1.6e-09	686376	No
IPF-BMI	rs10818938	A	G	0.4266	1.38518e-11	0.0077034	0.018815	0.6822	953873	0.0114	0.0017	5.1e-11	691410	No
IPF-BMI	rs10830452	G	A	0.3298	6.8294e-10	0.010673	0.019844	0.5907	953873	-0.0111	0.0018	2.1e-09	690453	No
IPF-BMI	rs10832253	T	C	0.6945	3.75131e-11	0.13397	0.020384	4.955e-11	953873	-0.0006	0.0019	0.74	688404	No
IPF-BMI	rs10838464	T	C	0.323	7.33921e-14	0.046724	0.020129	0.02028	953873	-0.014	0.0019	9.2e-14	692158	No
IPF-BMI	rs10840099	C	T	0.652	1.32388e-28	-0.0044089	0.01949	0.821	953873	-0.0182	0.0017	9.9e-27	794507	No
IPF-BMI	rs10840606	G	A	0.1864	5.2538e-12	-0.028562	0.024504	0.2438	953873	-0.0164	0.0024	3.2e-12	642006	No
IPF-BMI	rs10841188	G	A	0.7422	9.17674e-11	0.025942	0.021363	0.2246	953873	-0.0129	0.002	7.9e-11	689645	No
IPF-BMI	rs10846428	C	T	0.2493	3.28507e-08	-0.018051	0.021635	0.4041	953873	-0.0106	0.0019	3.1e-08	794724	No
IPF-BMI	rs10846461	T	C	0.5127	3.52547e-13	0.038585	0.01878	0.03992	953873	-0.0122	0.0017	1.6e-12	689322	No
IPF-BMI	rs10851458	G	A	0.3876	5.66427e-12	0.010863	0.01911	0.5697	953873	0.0116	0.0017	2.9e-11	690636	No
IPF-BMI	rs10860227	A	G	0.5773	1.32478e-08	0.014625	0.019105	0.444	953873	-0.0103	0.0018	8.1e-09	684366	No
IPF-BMI	rs10867256	T	C	0.5623	2.28021e-12	0.011858	0.020177	0.5567	903869	-0.0118	0.0017	8.7e-12	689493	No
IPF-BMI	rs10876418	T	C	0.2204	7.7274e-11	-0.0060292	0.023829	0.8003	937232	-0.0123	0.0019	2.8e-10	787067	No
IPF-BMI	rs10881463	T	C	0.2271	8.05071e-10	-0.0014885	0.024103	0.9508	903869	0.0129	0.0021	7.1e-10	676064	No
IPF-BMI	rs10883553	A	C	0.4458	2.81452e-11	-0.0067729	0.020334	0.7391	903869	0.0119	0.0018	1.9e-11	690191	No
IPF-BMI	rs10894670	A	C	0.5392	2.13151e-09	-0.03789	0.018902	0.04501	953873	-0.0096	0.0016	5e-09	787939	No
IPF-BMI	rs10915840	A	G	0.2628	5.03535e-10	0.0018738	0.020991	0.9289	953873	-0.0118	0.0019	1.3e-09	684857	No
IPF-BMI	rs10920678	G	A	0.5459	1.58699e-23	-0.0035522	0.018812	0.8502	953873	0.0155	0.0016	1.5e-21	788624	No
IPF-BMI	rs10923724	T	C	0.6075	6.94973e-14	0.008187	0.019063	0.6676	953873	-0.0118	0.0016	6.4e-13	789514	No
IPF-BMI	rs10935143	A	G	0.4259	1.20956e-10	0.026755	0.018869	0.1562	953873	-0.0109	0.0017	2.8e-10	688983	No
IPF-BMI	rs10937094	G	A	0.3057	8.58082e-09	-0.00024471	0.021817	0.9911	903869	0.011	0.0019	4.9e-09	688610	No
IPF-BMI	rs10942476	A	G	0.4983	6.87332e-09	-0.014311	0.020532	0.4858	755859	-0.0099	0.0017	9.5e-09	686324	No
IPF-BMI	rs10947563	A	G	0.72	4.27874e-10	0.087233	0.021101	3.563e-05	953873	0.0094	0.0019	7.1e-07	692391	Yes
IPF-BMI	rs10953620	A	C	0.5357	3.16144e-09	0.031965	0.018655	0.08662	953873	-0.0101	0.0017	5.4e-09	687660	No
IPF-BMI	rs10962549	T	C	0.1677	1.05987e-18	0.049397	0.024819	0.04656	953873	0.0198	0.0023	2.5e-17	692271	No
IPF-BMI	rs10968104	C	T	0.534	5.11965e-14	0.0083215	0.020127	0.6793	903869	0.0126	0.0017	4.4e-13	674162	No
IPF-BMI	rs10968576	G	A	0.3404	2.21382e-51	0.016157	0.019854	0.4158	953873	-0.0245	0.0017	9.3e-45	795554	No
IPF-BMI	rs10971709	T	C	0.1966	2.97123e-10	0.020585	0.023079	0.3724	953873	0.0132	0.0021	6.2e-10	688312	No
IPF-BMI	rs10971712	T	C	0.1347	1.33006e-13	-0.0083552	0.028832	0.772	953873	-0.0197	0.0027	6.4e-13	692587	No
IPF-BMI	rs10985963	T	C	0.3777	1.88918e-08	-0.019084	0.019325	0.3234	953873	0.0102	0.0018	2.4e-08	692550	No
IPF-BMI	rs10989568	G	A	0.5297	2.80001e-10	-0.017165	0.018625	0.3567	953873	0.0107	0.0017	6.6e-10	688508	No
IPF-BMI	rs11001963	T	C	0.5684	2.13151e-09	0.024468	0.020184	0.2254	903869	0.0108	0.0018	1.2e-09	678263	No
IPF-BMI	rs11030026	A	G	0.1439	4.85177e-33	0.045522	0.026644	0.08754	953873	0.0265	0.0023	3.4e-30	748090	No
IPF-BMI	rs11030104	G	A	0.1904	4.59241e-95	-0.058778	0.023623	0.01284	953873	0.0393	0.002	2e-83	794765	No
IPF-BMI	rs11030123	A	G	0.1024	1.07151e-10	0.013619	0.033714	0.6862	903869	0.018	0.0028	6.3e-11	772096	No
IPF-BMI	rs11056875	C	T	0.8557	1.10792e-08	0.027139	0.028053	0.3333	937232	0.0138	0.0024	1.1e-08	691176	No
IPF-BMI	rs11060180	G	A	0.4398	9.27377e-13	0.0056143	0.019083	0.7686	953873	0.0127	0.0018	3.6e-12	658950	No
IPF-BMI	rs1106090	A	G	0.6032	3.12963e-14	-0.011949	0.01918	0.5333	953873	-0.0127	0.0017	4.1e-14	786305	No
IPF-BMI	rs11065612	T	G	0.241	1.95627e-14	-0.04809	0.022357	0.03147	953873	0.0143	0.0019	1.6e-13	788652	No
IPF-BMI	rs1106908	A	G	0.4373	2.01251e-24	0.0018348	0.01999	0.9269	937232	-0.0158	0.0016	3.1e-22	795186	No
IPF-BMI	rs11074446	C	T	0.1528	4.53884e-22	-0.032221	0.028392	0.2564	903869	0.0225	0.0024	1.8e-20	773181	No
IPF-BMI	rs11075489	T	C	0.468	5.14382e-11	0.019727	0.020019	0.3244	903869	-0.0111	0.0017	1.3e-10	688802	No
IPF-BMI	rs11079849	T	C	0.3202	1.61559e-24	0.020409	0.021403	0.3403	903869	-0.0188	0.0019	4.8e-24	687694	No
IPF-BMI	rs11080090	A	G	0.853	6.75938e-09	-0.010395	0.030612	0.7342	887228	-0.0134	0.0023	5.7e-09	776694	No
IPF-BMI	rs1109255	T	C	0.5409	3.64061e-08	-0.027625	0.018765	0.141	953873	-0.0089	0.0016	4.3e-08	795348	No
IPF-BMI	rs11115162	C	T	0.2364	1.6509e-10	-0.012323	0.021975	0.5749	953873	0.0121	0.0019	4e-10	786810	No
IPF-BMI	rs11118308	G	A	0.4508	2.45838e-10	-0.043372	0.018721	0.02052	953873	0.0101	0.0016	4.8e-10	794625	No
IPF-BMI	rs11127493	T	G	0.1895	6.42848e-17	-0.056067	0.026358	0.03341	755859	0.0188	0.0023	1e-15	544922	No
IPF-BMI	rs11128760	G	A	0.5991	7.90329e-11	-0.0058049	0.019113	0.7613	953873	0.011	0.0017	3.1e-10	690962	No
IPF-BMI	rs11129662	G	A	0.3237	1.22454e-11	0.033344	0.019909	0.09398	953873	-0.0121	0.0018	4.5e-11	688778	No
IPF-BMI	rs11138313	G	A	0.0986	1.67462e-09	-0.011063	0.03698	0.7648	887228	0.0169	0.0028	3e-09	680335	No
IPF-BMI	rs11150911	C	A	0.7084	6.19305e-14	0.018233	0.022047	0.4082	903869	0.0133	0.0018	4.7e-13	781716	No
IPF-BMI	rs11173522	A	C	0.2012	1.11661e-09	0.011501	0.023008	0.6172	953873	0.0128	0.0021	1.1e-09	691593	No
IPF-BMI	rs11208660	T	C	0.0858	6.3791e-11	0.042841	0.033025	0.1946	953873	0.0195	0.003	4.1e-11	794072	No
IPF-BMI	rs11211481	G	A	0.6088	4.96889e-25	-0.0092053	0.02047	0.6529	903869	0.017	0.0017	1.4e-22	690569	No
IPF-BMI	rs11245405	C	T	0.2605	2.93364e-09	0.019648	0.021893	0.3695	953873	0.0125	0.0021	1.8e-09	688908	No
IPF-BMI	rs11245453	A	G	0.2441	1.2771e-15	0.0083855	0.0215	0.6965	953873	0.0149	0.0019	1.1e-14	691189	No
IPF-BMI	rs11246991	T	C	0.1383	4.22825e-08	0.0034532	0.026855	0.8977	953873	0.0144	0.0026	4.8e-08	641135	No
IPF-BMI	rs11251352	G	A	0.5835	1.46365e-09	-0.018007	0.018998	0.3432	953873	-0.0109	0.0018	7e-10	690804	No
IPF-BMI	rs1125804	A	G	0.4867	6.44644e-09	-0.0041217	0.020209	0.8384	903869	-0.0105	0.0018	2.3e-09	674893	No
IPF-BMI	rs1144384	T	C	0.5665	4.67065e-09	0.0061687	0.02017	0.7597	903869	0.01	0.0017	1e-08	687134	No
IPF-BMI	rs1147194	C	T	0.8089	6.14847e-10	-0.013027	0.023638	0.5816	953873	-0.0136	0.0022	3.5e-10	692607	No
IPF-BMI	rs11496125	T	C	0.4379	9.61805e-25	0.038861	0.018865	0.0394	953873	0.0169	0.0017	3e-22	684574	No
IPF-BMI	rs11558476	A	G	0.2724	5.99456e-09	0.10706	0.020609	2.053e-07	953873	0.0053	0.0019	0.006	686651	Yes
IPF-BMI	rs1156958	T	C	0.2417	4.15631e-09	-0.0022877	0.023381	0.9221	903869	-0.0118	0.002	5.6e-09	681401	No
IPF-BMI	rs11570115	C	T	0.1078	2.45238e-11	0.0020582	0.033	0.9503	903869	0.0179	0.0027	4.3e-11	777971	No
IPF-BMI	rs11576725	A	G	0.3002	4.55919e-08	-0.021089	0.022046	0.3388	903869	-0.0105	0.0019	6.2e-08	677271	Yes
IPF-BMI	rs11577094	T	C	0.08351	1.35708e-09	-0.027113	0.034315	0.4295	953873	0.0182	0.003	6.9e-10	779686	No
IPF-BMI	rs11577179	G	A	0.6327	1.84393e-10	0.0023265	0.01932	0.9041	953873	-0.0108	0.0017	1.5e-10	790199	No
IPF-BMI	rs1158684	A	G	0.5419	6.87332e-09	-0.016741	0.018733	0.3715	953873	0.0099	0.0017	9.1e-09	688147	No
IPF-BMI	rs1159974	C	T	0.5117	1.38518e-11	-0.03157	0.018655	0.0906	953873	-0.0114	0.0017	3.6e-11	692267	No
IPF-BMI	rs11600990	T	C	0.1593	3.1484e-15	0.034179	0.025329	0.1772	953873	-0.0178	0.0023	3.8e-14	691086	No
IPF-BMI	rs11601161	G	A	0.1712	3.91333e-09	0.015801	0.024757	0.5233	953873	0.013	0.0022	5.9e-09	789385	No
IPF-BMI	rs11611246	T	G	0.2199	8.58359e-36	0.0026133	0.02296	0.9094	953873	0.024	0.002	5e-32	779823	No
IPF-BMI	rs11611496	A	G	0.2219	4.86135e-18	-0.014221	0.022472	0.5269	953873	-0.0169	0.002	1.7e-16	690148	No
IPF-BMI	rs11631651	C	A	0.08854	7.00144e-13	0.023245	0.033825	0.492	953873	0.0234	0.0033	2e-12	685929	No
IPF-BMI	rs11633626	A	C	0.612	1.24773e-20	-0.026625	0.019422	0.1704	953873	-0.0163	0.0018	1.1e-19	690855	No
IPF-BMI	rs11642001	A	G	0.2307	5.35949e-11	-0.041943	0.022595	0.06341	953873	-0.0137	0.0021	5.1e-11	691916	No
IPF-BMI	rs11643673	A	G	0.3775	3.09327e-09	-0.01043	0.019327	0.5894	953873	0.0107	0.0018	2.5e-09	679197	No
IPF-BMI	rs11643772	G	T	0.4822	1.77068e-18	-0.010703	0.020131	0.595	903869	0.0154	0.0018	3e-18	667811	No
IPF-BMI	rs11649864	A	G	0.08057	1.16704e-08	-0.015952	0.033898	0.6379	953873	0.0178	0.0031	6.7e-09	663638	No
IPF-BMI	rs11659639	G	T	0.01627	5.92698e-09	-0.083693	0.075107	0.2651	953873	-0.038	0.0065	3.9e-09	669902	No
IPF-BMI	rs11668301	G	A	0.1413	2.66583e-19	0.025947	0.026657	0.3304	953873	0.021	0.0024	1.9e-18	691176	No
IPF-BMI	rs11670142	G	T	0.4202	6.8294e-10	-0.018898	0.019053	0.3213	953873	-0.0111	0.0018	4.7e-10	681469	No
IPF-BMI	rs11672660	T	C	0.2168	1.04849e-64	-0.038614	0.022952	0.0925	953873	-0.034	0.0021	1.7e-60	768426	No
IPF-BMI	rs11678238	T	C	0.2565	3.93552e-08	0.0090159	0.021354	0.6729	953873	0.0111	0.002	2.2e-08	690491	No
IPF-BMI	rs1169091	T	C	0.2917	2.09999e-08	-0.012982	0.020841	0.5333	953873	-0.0113	0.002	6.9e-09	678299	No
IPF-BMI	rs11708733	A	G	0.05024	4.2778e-08	0.021653	0.044818	0.629	953873	-0.0227	0.0041	2.8e-08	683787	No
IPF-BMI	rs11710798	C	A	0.1357	2.70914e-09	-0.022932	0.02986	0.4425	903869	0.0167	0.0028	2.9e-09	671320	No
IPF-BMI	rs11721261	T	C	0.279	6.24382e-13	0.0080251	0.020858	0.7004	953873	-0.0135	0.0019	3.2e-12	685176	No
IPF-BMI	rs11731229	A	C	0.7816	1.50924e-10	0.0072707	0.022503	0.7466	953873	0.0134	0.0021	2.5e-10	692333	No
IPF-BMI	rs11742930	T	C	0.5501	6.38087e-10	0.0079835	0.018837	0.6717	953873	0.0105	0.0017	1.7e-09	688924	No
IPF-BMI	rs11744049	T	C	0.1871	8.41924e-10	0.01184	0.02415	0.6239	953873	-0.0135	0.0022	7.7e-10	691034	No
IPF-BMI	rs11753081	G	T	0.1747	3.77584e-11	0.033302	0.024197	0.1687	953873	0.0138	0.0021	8.9e-11	790084	No
IPF-BMI	rs11756089	T	C	0.04799	5.37235e-09	0.074023	0.043724	0.09046	903869	0.0211	0.0036	7e-09	692566	No
IPF-BMI	rs11758326	G	A	0.0999	1.81409e-17	0.051	0.031779	0.1085	953873	-0.0241	0.0029	2.1e-16	777459	No
IPF-BMI	rs11773362	T	C	0.3468	6.8294e-10	0.018582	0.019724	0.3461	953873	-0.0111	0.0018	1.5e-09	690588	No
IPF-BMI	rs11781222	C	T	0.1222	3.4579e-11	-0.020288	0.028049	0.4695	953873	0.0158	0.0024	5.3e-11	789828	No
IPF-BMI	rs11783247	T	C	0.5236	7.37382e-28	-0.043304	0.021147	0.04059	937232	-0.0169	0.0016	1.2e-24	790309	No
IPF-BMI	rs11783987	G	A	0.6659	2.12034e-10	-0.00041476	0.019776	0.9833	953873	-0.0114	0.0018	6.3e-10	688285	No
IPF-BMI	rs11784576	T	G	0.3154	1.20595e-08	0.055956	0.020372	0.006019	953873	0.0109	0.0019	5.9e-09	690143	No
IPF-BMI	rs11790280	C	T	0.3777	1.32478e-08	-0.0062904	0.019133	0.7423	953873	-0.0103	0.0018	7.1e-09	684876	No
IPF-BMI	rs11792069	G	A	0.1813	1.6084e-09	-0.0061409	0.024577	0.8027	953873	0.0145	0.0024	6.5e-10	644252	No
IPF-BMI	rs11792311	A	G	0.2512	2.91504e-13	-0.034933	0.021716	0.1077	953873	-0.0144	0.002	1.3e-12	682503	No
IPF-BMI	rs11855853	T	C	0.2485	1.94211e-13	0.032525	0.021408	0.1287	953873	-0.0145	0.002	2.4e-13	682564	No
IPF-BMI	rs11856795	T	G	0.07808	2.87889e-08	0.051704	0.033568	0.1235	953873	-0.0168	0.003	2.3e-08	692550	No
IPF-BMI	rs11866815	T	C	0.232	4.58726e-17	-0.06078	0.023292	0.009067	903869	-0.0156	0.0019	1e-16	792501	No
IPF-BMI	rs11875971	C	A	0.2696	3.14093e-12	0.012079	0.022947	0.5986	903869	-0.0138	0.002	1.1e-11	677938	No
IPF-BMI	rs11880870	G	A	0.4905	8.39153e-31	-0.02252	0.018644	0.2271	953873	0.0189	0.0017	1e-28	717350	No
IPF-BMI	rs11889536	G	A	0.1178	9.54879e-16	-0.010947	0.029615	0.7117	903869	0.0189	0.0024	6.4e-15	688977	No
IPF-BMI	rs11915371	C	A	0.2055	6.76391e-13	0.026233	0.023153	0.2572	953873	-0.0149	0.0021	2.6e-12	690829	No
IPF-BMI	rs11921432	C	T	0.1035	1.07151e-10	0.016147	0.030567	0.5973	953873	-0.018	0.0028	8e-11	674904	No
IPF-BMI	rs11945861	A	G	0.23	5.64658e-14	0.024946	0.02206	0.2581	953873	-0.0148	0.002	5e-13	682451	No
IPF-BMI	rs11971041	G	A	0.07558	8.25723e-12	-0.0039683	0.034475	0.9084	953873	-0.021	0.0031	1e-11	689741	No
IPF-BMI	rs11976018	A	G	0.1718	2.15984e-17	0.00074431	0.026775	0.9778	903869	-0.0199	0.0024	5e-17	692122	No
IPF-BMI	rs11987383	C	A	0.1101	2.0494e-08	0.024581	0.029053	0.3975	953873	-0.0147	0.0026	2.8e-08	688014	No
IPF-BMI	rs12005136	C	A	0.1538	2.06363e-14	-0.006508	0.027722	0.8144	903869	-0.0188	0.0025	3.5e-14	677076	No
IPF-BMI	rs12022461	A	G	0.184	2.83851e-12	-0.034174	0.024343	0.1604	953873	-0.0159	0.0023	2.4e-12	692241	No
IPF-BMI	rs12023026	C	T	0.04286	6.44644e-09	0.055015	0.045468	0.2263	953873	0.0245	0.0042	6.3e-09	687479	No
IPF-BMI	rs12029086	T	G	0.1459	1.73549e-08	-0.031377	0.026707	0.2401	953873	-0.0142	0.0025	6.6e-09	692525	No
IPF-BMI	rs12033257	G	A	0.3778	1.14276e-16	0.028184	0.023203	0.2245	705855	0.0146	0.0018	2.4e-15	664083	No
IPF-BMI	rs12044597	G	A	0.5122	4.12391e-20	0.019747	0.018803	0.2936	953873	-0.0143	0.0016	1.7e-18	789125	No
IPF-BMI	rs12077931	G	A	0.2712	1.22558e-09	-0.068637	0.020983	0.001072	953873	-0.0112	0.0019	2.7e-09	684969	No
IPF-BMI	rs12098284	T	C	0.1082	4.76078e-12	-0.024499	0.03167	0.4392	903869	0.0178	0.0026	1.8e-11	686167	No
IPF-BMI	rs12130426	C	T	0.4155	8.94641e-16	-0.029482	0.02032	0.1468	903869	0.0134	0.0017	1.3e-15	784520	No
IPF-BMI	rs12140373	A	G	0.5509	2.53838e-11	-0.004074	0.01884	0.8288	953873	0.0106	0.0016	7.7e-11	794013	No
IPF-BMI	rs12147845	T	C	0.1173	7.22162e-14	0.062633	0.028954	0.03053	953873	0.0199	0.0027	4.5e-13	687445	No
IPF-BMI	rs12189178	T	C	0.03279	6.81151e-16	-0.048505	0.05218	0.3526	953873	0.0364	0.0046	2.2e-15	789640	No
IPF-BMI	rs12197759	G	A	0.2525	2.12844e-12	-0.065985	0.022083	0.002808	953873	0.0139	0.002	3.3e-12	672544	No
IPF-BMI	rs1225598	G	T	0.2286	1.43462e-08	0.091412	0.022393	4.461e-05	953873	-0.0082	0.002	4.9e-05	692271	Yes
IPF-BMI	rs1227244	G	A	0.346	3.28507e-08	0.022908	0.019783	0.2469	953873	-0.0106	0.0019	1e-08	682133	No
IPF-BMI	rs1229057	T	C	0.1196	2.75721e-10	0.0044811	0.028828	0.8765	953873	0.017	0.0027	2.8e-10	683545	No
IPF-BMI	rs12328416	G	A	0.05106	3.31299e-10	0.049604	0.040927	0.2255	953873	-0.0232	0.0037	3.5e-10	781458	No
IPF-BMI	rs12364470	G	T	0.1837	1.37377e-16	0.01264	0.024911	0.6119	953873	-0.0178	0.0022	1.1e-15	787411	No
IPF-BMI	rs12369179	T	C	0.09389	2.25411e-33	0.013234	0.033333	0.6914	953873	-0.0359	0.0031	2.5e-31	674260	No
IPF-BMI	rs12372926	T	C	0.3898	1.00154e-09	-0.0035237	0.019362	0.8556	953873	-0.011	0.0018	1.6e-09	686403	No
IPF-BMI	rs12378755	G	A	0.1216	3.5663e-09	-0.037102	0.028529	0.1934	953873	-0.0154	0.0026	6.8e-09	692566	No
IPF-BMI	rs12402744	C	T	0.2325	6.51177e-13	0.0069991	0.022405	0.7547	953873	0.0142	0.002	4.4e-12	691955	No
IPF-BMI	rs12411886	A	C	0.08494	1.56449e-20	-0.040661	0.033352	0.2228	953873	0.0271	0.003	1.5e-19	792405	No
IPF-BMI	rs1241986	A	G	0.8372	8.45942e-09	-0.010478	0.029831	0.7254	887228	-0.0139	0.0024	1.1e-08	687757	No
IPF-BMI	rs12420725	G	A	0.06295	1.02239e-09	-0.026768	0.038942	0.4918	953873	-0.0226	0.0037	1.3e-09	679599	No
IPF-BMI	rs12420907	A	C	0.1451	5.41852e-10	-0.047255	0.026522	0.07479	953873	-0.0155	0.0025	1.1e-09	690144	No
IPF-BMI	rs12429545	A	G	0.1318	1.18883e-39	0.0012007	0.027824	0.9656	953873	0.0316	0.0025	9.6e-38	778918	No
IPF-BMI	rs12430890	G	A	0.1458	1.34381e-08	-0.0040862	0.027407	0.8815	953873	0.0143	0.0025	1.5e-08	688553	No
IPF-BMI	rs12438487	A	C	0.1649	5.51117e-11	0.021644	0.026024	0.4056	953873	0.0163	0.0025	1e-10	688001	No
IPF-BMI	rs12439798	T	G	0.3953	8.3423e-14	0.030132	0.019077	0.1142	953873	0.0125	0.0017	6.9e-13	690093	No
IPF-BMI	rs12443621	G	A	0.4576	2.13949e-08	0.01933	0.020079	0.3357	903869	-0.0096	0.0017	3.2e-08	688078	No
IPF-BMI	rs12448257	A	G	0.2007	2.82859e-21	0.016242	0.023328	0.4863	953873	0.0184	0.002	8.1e-20	779628	No
IPF-BMI	rs12448738	C	A	0.1328	1.24527e-11	0.041623	0.030958	0.1788	621641	-0.0168	0.0025	2.8e-11	691932	No
IPF-BMI	rs12468863	T	C	0.5073	6.15001e-23	-0.0091129	0.020164	0.6513	903869	-0.0153	0.0016	5.1e-21	784269	No
IPF-BMI	rs12475464	T	C	0.2527	2.54079e-08	0.10802	0.021724	6.614e-07	953873	0.0057	0.0021	0.006	687096	No
IPF-BMI	rs12476772	A	C	0.3663	5.2538e-12	-0.019335	0.019656	0.3253	953873	0.0123	0.0018	8.3e-12	690595	No
IPF-BMI	rs12477088	C	T	0.4097	2.27659e-18	-0.014339	0.018927	0.4487	953873	0.0145	0.0017	8.9e-17	690936	No
IPF-BMI	rs12488237	C	T	0.04828	5.20583e-11	0.0575	0.041814	0.1691	953873	-0.0235	0.0036	4.5e-11	787551	No
IPF-BMI	rs12502727	G	A	0.1125	1.39397e-08	0.038665	0.029954	0.1968	953873	-0.016	0.0028	9.9e-09	688681	No
IPF-BMI	rs12513212	C	A	0.4301	2.13151e-09	0.01227	0.018964	0.5176	953873	-0.0108	0.0018	7.9e-10	688834	No
IPF-BMI	rs12514473	C	T	0.2197	1.25095e-17	-0.011639	0.022594	0.6065	953873	0.0167	0.002	8.8e-17	692548	No
IPF-BMI	rs12520006	G	A	0.08851	4.4746e-11	0.051933	0.033927	0.1258	937232	-0.0203	0.0031	8.2e-11	671594	No
IPF-BMI	rs12536209	C	A	0.5437	1.96119e-21	-0.0050299	0.020177	0.8031	903869	0.0157	0.0017	2e-19	688631	No
IPF-BMI	rs12538435	G	A	0.2791	9.92358e-12	-0.014807	0.022217	0.5051	903869	0.0135	0.002	4.4e-12	691758	No
IPF-BMI	rs12552443	G	A	0.4123	1.00752e-08	-0.027048	0.018929	0.153	953873	0.0098	0.0017	2e-08	689629	No
IPF-BMI	rs12564992	G	A	0.09972	1.76502e-14	0.062605	0.030233	0.03838	953873	-0.0196	0.0026	5.3e-14	795119	No
IPF-BMI	rs12587412	G	T	0.5389	1.29192e-18	-0.0060346	0.01873	0.7473	953873	0.0146	0.0017	4.8e-17	688484	No
IPF-BMI	rs12593036	G	A	0.2995	1.20538e-16	0.010612	0.020439	0.6036	953873	0.0154	0.0019	3.8e-16	686055	No
IPF-BMI	rs12595158	T	C	0.04528	1.33006e-13	0.01136	0.050188	0.8209	953873	-0.0394	0.0054	1.9e-13	775095	No
IPF-BMI	rs12596243	A	G	0.6506	1.42575e-10	0.0471	0.021151	0.02596	903869	-0.0115	0.0018	3.8e-10	672432	No
IPF-BMI	rs12608738	G	A	0.2805	3.57186e-11	-0.032656	0.022491	0.1465	903869	0.0125	0.0019	9.6e-11	691315	No
IPF-BMI	rs12620738	T	C	0.4573	2.13151e-09	0.0011884	0.018762	0.9495	953873	-0.0102	0.0017	2.9e-09	685166	No
IPF-BMI	rs12628051	C	T	0.3578	2.02696e-19	0.01702	0.019511	0.383	953873	0.0158	0.0018	5.1e-18	686755	No
IPF-BMI	rs12630999	A	G	0.7725	2.53628e-21	-0.0015451	0.021927	0.9438	953873	0.0175	0.0019	8.5e-21	789241	No
IPF-BMI	rs1263618	C	T	0.3124	9.03646e-13	-0.0158	0.02014	0.4328	953873	-0.012	0.0017	5.3e-12	790501	No
IPF-BMI	rs12641981	T	C	0.4398	6.30628e-101	0.013188	0.018722	0.4812	953873	0.0324	0.0016	8e-86	793326	No
IPF-BMI	rs12669252	A	G	0.07717	2.12034e-10	-0.023175	0.034103	0.4968	953873	-0.019	0.003	3.5e-10	692097	No
IPF-BMI	rs12680842	G	A	0.3523	6.19305e-14	-0.026996	0.021015	0.1989	903869	0.0133	0.0018	4.4e-14	782549	No
IPF-BMI	rs12682037	C	T	0.0995	2.13151e-09	-0.031495	0.030051	0.2946	953873	-0.0162	0.0027	2.6e-09	692184	No
IPF-BMI	rs12682412	A	G	0.27	4.55919e-08	0.017339	0.020976	0.4084	953873	0.0105	0.0019	3.9e-08	692319	No
IPF-BMI	rs12692596	T	C	0.3595	7.90329e-11	0.029695	0.019377	0.1254	953873	0.011	0.0017	4e-11	791438	No
IPF-BMI	rs12694021	C	A	0.5553	4.23517e-10	-0.009903	0.01879	0.5982	953873	0.0106	0.0017	1e-09	690963	No
IPF-BMI	rs12694772	T	C	0.611	3.52547e-13	-0.021283	0.019116	0.2656	953873	-0.0122	0.0017	3.4e-12	688982	No
IPF-BMI	rs12719432	G	A	0.7519	5.41852e-10	-0.0023668	0.023709	0.9205	903869	-0.0124	0.002	1.3e-09	690578	No
IPF-BMI	rs12731372	T	C	0.2402	1.04252e-09	0.034341	0.021806	0.1153	953873	0.0116	0.0019	1.2e-09	791320	No
IPF-BMI	rs1275691	A	G	0.4387	4.9028e-09	-0.029894	0.020116	0.1373	903869	-0.0094	0.0016	1.1e-08	795482	No
IPF-BMI	rs12759296	G	T	0.3234	9.25744e-09	0.023242	0.020086	0.2472	953873	0.0104	0.0018	1.9e-08	692127	No
IPF-BMI	rs12762034	C	T	0.08244	2.44333e-14	-0.013684	0.034208	0.6891	953873	-0.024	0.0032	7.3e-14	692191	No
IPF-BMI	rs12768319	T	C	0.3036	7.7274e-11	0.0065154	0.022049	0.7676	903869	-0.0123	0.0019	1.6e-10	680490	No
IPF-BMI	rs1277733	T	C	0.7767	1.88918e-08	-0.022383	0.022453	0.3188	953873	0.0119	0.0021	1e-08	680778	No
IPF-BMI	rs12779328	T	C	0.266	4.55919e-08	-0.0095008	0.020962	0.6504	953873	0.0105	0.0019	4.5e-08	690736	No
IPF-BMI	rs1278769	G	A	0.764	4.06849e-08	0.091614	0.021935	2.959e-05	953873	-0.007	0.0019	0.00033	779405	Yes
IPF-BMI	rs12831185	G	A	0.1512	3.57939e-08	-0.017039	0.027737	0.539	903869	0.0128	0.0023	3.7e-08	690010	No
IPF-BMI	rs12885454	A	C	0.3508	1.54893e-29	0.0027825	0.01966	0.8874	953873	-0.0185	0.0017	2.4e-27	793069	No
IPF-BMI	rs12888545	G	A	0.2488	6.78205e-12	0.013185	0.021831	0.5459	953873	-0.0136	0.002	9.1e-12	688605	No
IPF-BMI	rs12899905	T	C	0.2742	4.47331e-09	-0.037704	0.022624	0.0956	903869	-0.0106	0.0018	8.2e-09	779361	No
IPF-BMI	rs12906208	A	G	0.2269	1.54473e-09	-0.012327	0.02438	0.6131	903869	-0.0127	0.0021	1.7e-09	689011	No
IPF-BMI	rs12914489	A	G	0.1209	1.93537e-10	0.038612	0.030056	0.1989	953873	0.0165	0.0026	3.8e-10	795244	No
IPF-BMI	rs12928335	T	C	0.07911	1.65612e-18	0.045132	0.036855	0.2207	903869	-0.0274	0.0032	3.7e-18	678850	No
IPF-BMI	rs12933086	G	A	0.2834	3.28507e-08	0.018097	0.024166	0.4539	887228	-0.0106	0.0019	5.3e-08	692476	Yes
IPF-BMI	rs12936083	G	A	0.346	1.13327e-13	0.033169	0.019666	0.09169	953873	-0.0139	0.0019	4.1e-13	633615	No
IPF-BMI	rs12939549	G	A	0.4217	1.58368e-31	-0.0082444	0.018921	0.663	953873	0.018	0.0016	2.7e-28	793950	No
IPF-BMI	rs12956072	A	G	0.7602	6.3791e-11	-0.010582	0.021836	0.6279	953873	-0.013	0.002	1.2e-10	689606	No
IPF-BMI	rs12959775	A	C	0.4352	3.80169e-08	-0.033159	0.020414	0.1043	903869	-0.01	0.0018	1.9e-08	686260	No
IPF-BMI	rs12964689	G	A	0.4895	1.89772e-35	-0.031607	0.018707	0.0911	953873	0.0203	0.0017	5.1e-32	692097	No
IPF-BMI	rs12972158	T	C	0.1822	2.13151e-09	0.027109	0.024117	0.261	953873	0.0132	0.0022	2.1e-09	776221	No
IPF-BMI	rs12981256	A	G	0.5108	8.44251e-16	0.023682	0.019068	0.2142	953873	0.0142	0.0018	1.1e-15	678327	No
IPF-BMI	rs12989476	T	C	0.3168	2.43449e-13	0.007013	0.019925	0.7249	953873	0.013	0.0018	5e-13	687666	No
IPF-BMI	rs12990767	T	C	0.3376	1.46365e-09	-0.016128	0.019696	0.4129	953873	-0.0109	0.0018	2.1e-09	692075	No
IPF-BMI	rs13002470	A	G	0.07932	1.1787e-11	0.036578	0.034378	0.2873	953873	-0.0222	0.0033	2.2e-11	676094	No
IPF-BMI	rs13012099	A	G	0.3378	2.24714e-15	-0.00032816	0.020017	0.9869	953873	-0.014	0.0018	1.2e-14	686541	No
IPF-BMI	rs13021737	G	A	0.831	1.79436e-183	0.035196	0.024601	0.1525	953873	-0.0574	0.0021	7.5e-157	789534	No
IPF-BMI	rs13066401	G	A	0.1367	1.6828e-11	-0.024646	0.027563	0.3712	953873	-0.0167	0.0025	5.2e-11	688058	No
IPF-BMI	rs13069244	A	G	0.06413	6.02117e-09	0.090534	0.036414	0.01291	953873	0.0187	0.0032	3e-09	791327	No
IPF-BMI	rs13072095	T	C	0.6854	3.09944e-08	-0.021184	0.020044	0.2906	953873	0.0095	0.0017	3e-08	795578	No
IPF-BMI	rs13072731	C	A	0.6093	6.44644e-09	-0.02886	0.019087	0.1305	953873	-0.0105	0.0018	2.3e-09	691645	No
IPF-BMI	rs13100173	A	G	0.46	1.47107e-08	-0.012187	0.018658	0.5136	953873	0.0097	0.0017	1.6e-08	692506	No
IPF-BMI	rs13103835	C	T	0.3578	2.68464e-08	-0.0064048	0.019548	0.7432	953873	-0.0101	0.0018	2.9e-08	686554	No
IPF-BMI	rs13110266	A	G	0.4077	3.60089e-12	0.025507	0.020321	0.2094	903869	-0.0117	0.0017	1.9e-12	791087	No
IPF-BMI	rs13153166	C	A	0.04469	8.01318e-09	0.098309	0.045286	0.02994	953873	0.0232	0.004	8.1e-09	724781	No
IPF-BMI	rs13159555	G	A	0.1974	1.88918e-08	-0.0094159	0.024873	0.705	903869	-0.0119	0.0021	2.8e-08	691621	No
IPF-BMI	rs1316369	G	A	0.3404	2.68464e-08	-0.00041176	0.019826	0.9834	953873	0.0101	0.0018	4.7e-08	687811	No
IPF-BMI	rs13168288	G	A	0.2684	2.10666e-11	-0.017186	0.022863	0.4522	903869	0.0133	0.002	6.4e-11	706550	No
IPF-BMI	rs13174863	G	A	0.147	1.27676e-17	0.031368	0.027917	0.2612	903869	-0.0192	0.0023	2.9e-16	773762	No
IPF-BMI	rs13191362	G	A	0.1033	2.28018e-22	0.052891	0.029953	0.07743	953873	0.0236	0.0025	5.9e-21	792699	No
IPF-BMI	rs13201877	G	A	0.149	2.12034e-10	0.00039886	0.029099	0.9891	903869	-0.0152	0.0024	2.7e-10	790570	No
IPF-BMI	rs13206443	T	C	0.09914	1.19202e-10	0.0926	0.031128	0.002932	953873	0.0186	0.0029	9.6e-11	661197	No
IPF-BMI	rs1320903	A	G	0.3085	8.58359e-36	-0.014818	0.020097	0.4609	953873	0.0216	0.0018	9.2e-32	691519	No
IPF-BMI	rs13246064	A	G	0.4229	1.50418e-15	-0.0082402	0.019024	0.6649	953873	0.0133	0.0017	2.8e-14	683163	No
IPF-BMI	rs13247665	C	T	0.3369	3.64699e-15	-0.0043548	0.019737	0.8254	953873	-0.0139	0.0018	1.4e-14	690623	No
IPF-BMI	rs13263601	C	A	0.3341	1.77068e-18	0.024635	0.019737	0.212	953873	-0.0154	0.0018	2.2e-17	686196	No
IPF-BMI	rs13278290	T	C	0.6535	9.55344e-11	0.059242	0.019514	0.002399	953873	0.0116	0.0018	9e-11	689266	No
IPF-BMI	rs13279457	C	T	0.2569	9.17674e-11	0.02216	0.021253	0.2971	953873	-0.0129	0.002	7.8e-11	685864	No
IPF-BMI	rs13285474	T	C	0.1727	1.6084e-09	-0.051855	0.025145	0.03918	953873	-0.0145	0.0024	1.2e-09	692595	No
IPF-BMI	rs13290794	A	G	0.3331	1.37978e-15	0.013868	0.019589	0.479	953873	-0.0141	0.0018	1.9e-15	688742	No
IPF-BMI	rs13292976	T	C	0.4816	4.20242e-15	0.0071311	0.018846	0.7051	953873	0.0131	0.0017	3.1e-14	692152	No
IPF-BMI	rs13298062	G	A	0.1817	4.47966e-10	0.017504	0.024014	0.4661	953873	0.0137	0.0022	3.8e-10	689794	No
IPF-BMI	rs13317489	A	G	0.1632	1.56759e-09	0.0094272	0.025013	0.7063	953873	0.0133	0.0022	3.3e-09	688984	No
IPF-BMI	rs1336486	G	T	0.3409	1.37978e-15	0.02456	0.019734	0.2133	953873	-0.0141	0.0018	1.8e-14	688180	No
IPF-BMI	rs1336779	A	C	0.2087	1.70128e-15	0.017641	0.022983	0.4428	953873	0.0164	0.0021	7.3e-15	688600	No
IPF-BMI	rs13380104	T	C	0.4155	3.12786e-16	-0.006434	0.020379	0.7522	903869	-0.0136	0.0017	7.7e-15	691892	No
IPF-BMI	rs13391869	A	G	0.1703	2.19431e-20	0.027334	0.025338	0.2807	953873	0.0198	0.0022	7.6e-19	789400	No
IPF-BMI	rs13417156	C	T	0.432	3.99609e-18	-0.018156	0.01897	0.3385	953873	-0.0144	0.0017	2.6e-17	741230	No
IPF-BMI	rs13432055	C	T	0.269	6.3791e-11	0.0045	0.021096	0.8311	953873	-0.0117	0.0018	8.9e-11	790223	No
IPF-BMI	rs1344140	T	C	0.2477	4.62194e-12	-0.04845	0.021485	0.02413	953873	-0.0137	0.002	6.7e-12	691774	No
IPF-BMI	rs1345148	C	T	0.3956	5.14382e-11	0.040545	0.019019	0.03302	953873	-0.0111	0.0017	2.5e-10	691590	No
IPF-BMI	rs1345942	C	T	0.3909	9.25744e-09	-0.010604	0.019323	0.5832	953873	-0.0104	0.0018	5.2e-09	689852	No
IPF-BMI	rs1361739	G	A	0.6763	5.9009e-24	0.0017382	0.019856	0.9302	953873	-0.0176	0.0018	6.9e-22	689358	No
IPF-BMI	rs1362910	G	A	0.5986	5.65534e-13	0.005835	0.020502	0.7759	903869	0.0121	0.0017	1.2e-12	744652	No
IPF-BMI	rs1371109	A	G	0.3123	2.81452e-11	0.039025	0.020176	0.05308	953873	0.0119	0.0018	9e-11	690429	No
IPF-BMI	rs1380094	A	G	0.325	2.80001e-10	-0.0078251	0.019945	0.6948	953873	-0.0107	0.0017	8.6e-10	793810	No
IPF-BMI	rs1383407	C	T	0.4216	9.57603e-10	-0.015007	0.020196	0.4574	903869	-0.0104	0.0017	2.4e-09	692591	No
IPF-BMI	rs138383	T	C	0.5302	9.25744e-09	-0.011864	0.020179	0.5566	903869	-0.0104	0.0018	4.1e-09	675253	No
IPF-BMI	rs1384405	T	G	0.8382	1.28249e-08	0.0080528	0.024803	0.7454	953873	-0.0126	0.0022	2.2e-08	679734	No
IPF-BMI	rs1397802	C	A	0.64	2.68464e-08	0.0012968	0.019508	0.947	953873	0.0101	0.0018	3.3e-08	679408	No
IPF-BMI	rs1403846	C	T	0.1885	4.63055e-08	0.017924	0.024057	0.4562	953873	0.0116	0.0021	6.4e-08	787537	Yes
IPF-BMI	rs1405348	G	A	0.5517	8.58359e-36	0.035765	0.018728	0.05616	953873	-0.0204	0.0017	6.2e-32	692448	No
IPF-BMI	rs1409818	T	C	0.0941	2.46779e-12	0.058796	0.031815	0.06459	953873	0.0201	0.0029	2.5e-12	690984	No
IPF-BMI	rs1411167	G	A	0.4278	1.43826e-12	-0.012278	0.020143	0.5422	937232	-0.0119	0.0017	7.9e-12	692344	No
IPF-BMI	rs1411338	T	C	0.3451	3.12786e-16	0.0024488	0.019624	0.9007	953873	-0.0144	0.0018	1.3e-15	690535	No
IPF-BMI	rs1411930	C	T	0.2714	1.88918e-08	-0.029482	0.020853	0.1574	953873	-0.0102	0.0018	1.9e-08	780414	No
IPF-BMI	rs1413618	T	C	0.4234	6.98312e-15	-0.0085284	0.020141	0.672	903869	-0.013	0.0017	6.5e-14	691871	No
IPF-BMI	rs1420341	T	C	0.8077	2.13151e-09	-0.073852	0.024215	0.00229	953873	-0.0138	0.0023	2.1e-09	685497	No
IPF-BMI	rs1426284	G	A	0.03238	7.90318e-15	0.03713	0.053277	0.4859	953873	0.0374	0.0049	1.3e-14	666557	No
IPF-BMI	rs1431659	G	A	0.733	1.34095e-26	0.0065679	0.021184	0.7565	953873	0.0196	0.0019	6e-24	689739	No
IPF-BMI	rs1433976	G	A	0.5095	6.27902e-17	0.04949	0.020441	0.01547	903869	-0.0139	0.0017	9.7e-16	684655	No
IPF-BMI	rs1436343	G	A	0.6021	2.111e-17	0.022952	0.019027	0.2277	953873	-0.0141	0.0017	7.3e-16	692012	No
IPF-BMI	rs1445305	A	G	0.1102	3.89351e-08	0.01087	0.030315	0.7199	953873	-0.0161	0.0029	2e-08	687678	No
IPF-BMI	rs1451109	G	A	0.3194	2.17496e-22	-0.022093	0.020076	0.2711	953873	-0.017	0.0018	5.3e-22	790675	No
IPF-BMI	rs1451533	A	G	0.2886	1.80564e-19	0.013499	0.020845	0.5173	953873	0.0167	0.0019	1e-17	680795	No
IPF-BMI	rs1452075	T	C	0.7224	1.37978e-15	-0.015377	0.020836	0.4605	953873	0.0141	0.0018	1.3e-14	783729	No
IPF-BMI	rs1454148	T	C	0.2568	3.28507e-08	0.0031594	0.021312	0.8822	953873	0.0106	0.0019	4.6e-08	691136	No
IPF-BMI	rs1456116	A	G	0.4467	9.10417e-10	-0.021516	0.018814	0.2528	953873	0.0098	0.0016	1.5e-09	792896	No
IPF-BMI	rs1460676	C	T	0.1718	1.66338e-14	-0.026253	0.024945	0.2926	953873	-0.0166	0.0022	4.1e-14	794361	No
IPF-BMI	rs1461728	G	A	0.642	3.09944e-08	-0.010222	0.019528	0.6007	953873	0.0095	0.0017	2.6e-08	785988	No
IPF-BMI	rs1463052	G	A	0.6558	2.13151e-09	0.00032946	0.019506	0.9865	953873	-0.0108	0.0018	2.1e-09	685548	No
IPF-BMI	rs1465900	C	A	0.2188	3.82034e-10	-0.047717	0.024166	0.04832	903869	0.0125	0.002	4.8e-10	779748	No
IPF-BMI	rs1468069	C	A	0.6391	9.25744e-09	-0.0035831	0.019485	0.8541	953873	0.0104	0.0018	8.5e-09	691817	No
IPF-BMI	rs1476322	A	G	0.5461	3.16144e-09	0.018557	0.018738	0.322	953873	0.0101	0.0017	5e-09	692523	No
IPF-BMI	rs1477199	G	A	0.1325	1.20268e-22	0.024181	0.029345	0.4099	903869	-0.0228	0.0024	9.4e-22	794442	No
IPF-BMI	rs1477887	G	A	0.5053	1.07657e-16	-0.0071766	0.018763	0.7021	953873	-0.0138	0.0017	2e-15	679023	No
IPF-BMI	rs1485038	T	C	0.7981	6.3791e-11	0.044197	0.025068	0.07789	903869	0.0143	0.0022	7.4e-11	683869	No
IPF-BMI	rs1491797	C	T	0.6227	5.2538e-12	0.0078224	0.01919	0.6835	953873	-0.0123	0.0018	7.3e-12	691840	No
IPF-BMI	rs1492767	T	C	0.4873	4.9028e-09	0.040626	0.018795	0.03065	953873	0.0094	0.0016	1e-08	794161	No
IPF-BMI	rs1508209	A	G	0.2626	3.82034e-10	-0.036445	0.023427	0.1198	903869	-0.0125	0.002	9.7e-10	687971	No
IPF-BMI	rs1512300	C	T	0.1059	1.25399e-08	0.020761	0.029741	0.4851	953873	0.0149	0.0026	1e-08	790367	No
IPF-BMI	rs1516725	C	T	0.8777	3.13786e-56	-0.012002	0.027758	0.6655	953873	-0.0362	0.0024	7.2e-52	792127	No
IPF-BMI	rs1521806	C	A	0.4401	9.50588e-15	-0.01215	0.019099	0.5247	953873	0.0137	0.0018	5.9e-15	674791	No
IPF-BMI	rs1522569	G	T	0.1597	3.58061e-14	0.0033386	0.024918	0.8934	953873	0.0164	0.0022	2.9e-13	689573	No
IPF-BMI	rs1523768	A	G	0.6835	7.90329e-11	-0.017283	0.021485	0.4212	903869	-0.011	0.0017	2.6e-10	794306	No
IPF-BMI	rs1530559	G	A	0.4375	1.47107e-08	0.0023602	0.023048	0.9184	887228	0.0097	0.0017	1.6e-08	774201	No
IPF-BMI	rs1531460	A	G	0.6677	1.85972e-11	-0.0066082	0.019859	0.7393	953873	-0.012	0.0018	8.7e-11	692145	No
IPF-BMI	rs1535660	C	T	0.8663	4.74375e-09	-0.056704	0.029255	0.05259	903869	0.0147	0.0025	5.2e-09	690624	No
IPF-BMI	rs1538993	G	A	0.6853	4.30364e-09	0.0047048	0.020177	0.8156	953873	-0.0112	0.0019	6.2e-09	677076	No
IPF-BMI	rs1541104	G	A	0.5683	4.64061e-10	0.0023	0.018939	0.9033	953873	-0.0112	0.0018	1.6e-10	691501	No
IPF-BMI	rs1544459	C	T	0.4347	1.00457e-10	0.0063181	0.018762	0.7363	953873	-0.0103	0.0016	2.2e-10	795359	No
IPF-BMI	rs1549293	T	C	0.3617	8.58359e-36	-0.01404	0.021072	0.5052	882012	-0.0204	0.0017	7.6e-33	793130	No
IPF-BMI	rs1557672	T	C	0.3729	2.12034e-10	-0.0090622	0.0213	0.6705	882012	-0.0114	0.0018	7.3e-11	779034	No
IPF-BMI	rs15689	G	A	0.2566	2.87889e-08	-0.012389	0.022876	0.5881	903869	0.0112	0.002	1.7e-08	692593	No
IPF-BMI	rs1571366	A	G	0.6798	1.21684e-12	-0.088172	0.020091	1.141e-05	953873	-0.0113	0.0019	1.2e-09	690951	No
IPF-BMI	rs1574213	A	G	0.2297	1.11661e-09	-0.02131	0.022374	0.3409	953873	-0.0128	0.0021	9e-10	689810	No
IPF-BMI	rs1579557	T	C	0.3074	2.60945e-31	-0.0041233	0.020454	0.8402	953873	0.0213	0.0019	1.1e-29	692405	No
IPF-BMI	rs1584121	G	A	0.8055	1.28249e-08	-0.007145	0.023968	0.7656	953873	-0.0126	0.0022	6e-09	692007	No
IPF-BMI	rs159032	T	C	0.2302	9.17674e-11	0.0093861	0.022232	0.6729	953873	0.0129	0.002	1.9e-10	682583	No
IPF-BMI	rs1625427	C	T	0.3283	2.43449e-13	-0.0061192	0.019807	0.7574	953873	0.013	0.0018	1.4e-12	676334	No
IPF-BMI	rs1657930	A	G	0.8111	3.04792e-08	-0.016297	0.025043	0.5152	903869	-0.0123	0.0022	1.6e-08	684138	No
IPF-BMI	rs166195	C	T	0.8044	6.30572e-12	0.014165	0.023751	0.5509	953873	0.0143	0.0021	1e-11	795288	No
IPF-BMI	rs168144	T	C	0.5815	2.18914e-13	0.0018293	0.020204	0.9279	903869	0.0123	0.0017	1.6e-12	688869	No
IPF-BMI	rs16846136	A	C	0.2692	7.34962e-12	0.010419	0.021004	0.6199	953873	0.0129	0.0019	3.2e-11	687229	No
IPF-BMI	rs16847730	A	C	0.1176	1.49172e-08	-0.0096567	0.02894	0.7386	953873	-0.0154	0.0027	9.1e-09	676676	No
IPF-BMI	rs16851483	T	G	0.06146	9.3129e-28	0.063332	0.037951	0.09516	953873	0.0369	0.0035	3.2e-26	692316	No
IPF-BMI	rs16852055	G	A	0.183	5.23499e-14	0.016595	0.026103	0.5249	903869	0.0163	0.0022	9.8e-14	773983	No
IPF-BMI	rs16859517	T	C	0.04093	1.8987e-10	0.019365	0.048111	0.6873	953873	-0.0273	0.0043	2.6e-10	781204	No
IPF-BMI	rs16867314	A	C	0.1834	3.49043e-15	0.031633	0.024027	0.188	953873	0.017	0.0022	1.6e-14	691564	No
IPF-BMI	rs16867703	G	T	0.3432	9.50588e-15	-0.0062892	0.019636	0.7488	953873	-0.0137	0.0018	1.4e-14	692118	No
IPF-BMI	rs16871902	A	G	0.4919	8.3423e-14	-0.012216	0.020112	0.5436	903869	0.0125	0.0017	4.6e-13	690830	No
IPF-BMI	rs16875962	C	T	0.4493	6.87332e-09	-0.0059557	0.01882	0.7517	953873	0.0099	0.0017	9.5e-09	691607	No
IPF-BMI	rs16876869	T	C	0.1144	4.74375e-09	-0.0068074	0.030314	0.8223	903869	0.0147	0.0025	5.8e-09	691860	No
IPF-BMI	rs16882058	C	T	0.03198	8.45942e-09	0.14105	0.051089	0.005765	953873	-0.0278	0.0048	8.3e-09	680299	No
IPF-BMI	rs16903232	T	C	0.1058	2.70914e-09	0.068875	0.030686	0.0248	953873	0.0167	0.0028	2.8e-09	795164	No
IPF-BMI	rs1690400	T	G	0.1938	2.36129e-10	0.015407	0.023718	0.5159	953873	0.0139	0.0022	4.4e-10	673407	No
IPF-BMI	rs16906845	A	G	0.06609	3.6146e-09	-0.055468	0.037071	0.1346	953873	-0.0225	0.0038	2.2e-09	692124	No
IPF-BMI	rs16907751	T	C	0.1057	1.86835e-12	-0.0038552	0.032313	0.905	903869	-0.0209	0.003	1.6e-12	776010	No
IPF-BMI	rs16916303	G	A	0.124	3.44321e-08	0.06395	0.030884	0.03839	903869	0.0156	0.0028	1.7e-08	667782	No
IPF-BMI	rs16932761	A	G	0.2654	1.43826e-12	-0.013045	0.02118	0.538	953873	-0.014	0.002	1.7e-12	685108	No
IPF-BMI	rs16940823	A	C	0.1909	1.91244e-10	0.010395	0.02449	0.6712	953873	-0.0146	0.0023	9e-11	684252	No
IPF-BMI	rs16953563	A	G	0.2606	1.44793e-11	-0.013396	0.023384	0.5667	755859	-0.0134	0.002	1.5e-11	691761	No
IPF-BMI	rs16965225	T	G	0.05741	1.84393e-10	0.046172	0.039147	0.2382	953873	0.0216	0.0034	1.7e-10	778398	No
IPF-BMI	rs16966801	G	A	0.1778	7.00144e-13	-0.015128	0.023984	0.5282	953873	-0.0156	0.0022	1.1e-12	692286	No
IPF-BMI	rs1696757	G	A	0.4523	1.43149e-09	-0.019358	0.020403	0.3427	903869	0.0103	0.0017	3.7e-09	684087	No
IPF-BMI	rs16982345	A	G	0.2571	1.0808e-09	-0.013256	0.024784	0.5928	887228	0.0122	0.002	2.8e-09	649326	No
IPF-BMI	rs17001561	A	G	0.1406	3.95291e-11	-0.026774	0.026264	0.308	953873	0.0151	0.0023	3.8e-11	794327	No
IPF-BMI	rs17014375	G	T	0.1292	3.66701e-12	-0.02919	0.027801	0.2937	953873	-0.0172	0.0025	1.1e-11	690856	No
IPF-BMI	rs17035438	A	G	0.08231	2.38563e-11	0.0011239	0.035911	0.975	937232	0.0199	0.003	3.3e-11	683944	No
IPF-BMI	rs17056301	C	T	0.2546	4.15631e-09	-0.02366	0.022985	0.3033	903869	-0.0118	0.002	2.4e-09	688085	No
IPF-BMI	rs17065145	C	T	0.1568	2.81921e-09	0.075542	0.026293	0.004065	819655	-0.0143	0.0024	2e-09	690511	No
IPF-BMI	rs17069831	T	C	0.2835	1.20595e-08	-0.015199	0.020728	0.4634	953873	-0.0109	0.0019	2.1e-08	675848	No
IPF-BMI	rs17094222	C	T	0.2183	1.3204e-20	-0.0043341	0.022689	0.8485	953873	-0.0181	0.002	2.2e-19	791705	No
IPF-BMI	rs17096552	A	G	0.1181	8.01318e-09	-0.022802	0.02834	0.4211	953873	-0.0145	0.0025	1.1e-08	691190	No
IPF-BMI	rs17099617	G	A	0.1563	3.63997e-09	0.0061004	0.026289	0.8165	953873	-0.0148	0.0025	4.1e-09	689436	No
IPF-BMI	rs17105272	T	C	0.3226	8.58082e-09	-0.002748	0.021493	0.8983	903869	0.011	0.0019	3.2e-09	681028	No
IPF-BMI	rs17113518	T	C	0.09806	1.75135e-08	-0.049469	0.031618	0.1177	953873	0.0159	0.0028	8.4e-09	783599	No
IPF-BMI	rs17114593	G	A	0.2674	8.58082e-09	-0.0011397	0.020765	0.9562	953873	-0.011	0.0019	1.1e-08	687622	No
IPF-BMI	rs17119937	C	T	0.06376	4.47331e-09	-0.036336	0.037636	0.3343	953873	-0.0212	0.0036	5.6e-09	668272	No
IPF-BMI	rs171390	C	T	0.413	2.19431e-20	-0.021136	0.018926	0.2641	953873	-0.0153	0.0017	2.8e-18	691380	No
IPF-BMI	rs17203016	G	A	0.2061	2.44333e-14	0.0090586	0.023322	0.6977	953873	-0.015	0.002	2.1e-13	786272	No
IPF-BMI	rs17207196	T	C	0.4464	1.92146e-37	-0.030723	0.022384	0.1699	887228	-0.0221	0.0018	2.1e-35	668894	No
IPF-BMI	rs17239377	A	C	0.4049	1.83863e-16	0.021827	0.018971	0.2499	953873	0.0137	0.0017	4e-15	687902	No
IPF-BMI	rs17288588	G	A	0.2217	1.0808e-09	-0.0063708	0.022625	0.7783	953873	0.0122	0.002	1.3e-09	690069	No
IPF-BMI	rs1730859	A	G	0.674	2.28021e-12	-0.0086827	0.021457	0.6857	903869	-0.0118	0.0017	1.1e-11	788691	No
IPF-BMI	rs17327461	C	T	0.5764	1.65737e-15	-0.00068352	0.01886	0.9711	953873	0.0125	0.0016	1.5e-14	792231	No
IPF-BMI	rs17371964	C	T	0.2428	1.44793e-11	0.014458	0.021876	0.5087	953873	-0.0134	0.002	4.8e-11	687540	No
IPF-BMI	rs17383803	C	T	0.08958	5.2538e-12	-0.021198	0.036688	0.5634	903869	-0.0205	0.003	1.1e-11	675739	No
IPF-BMI	rs17391694	T	C	0.1314	6.71874e-40	0.099665	0.030235	0.0009796	903869	0.0317	0.0025	7.5e-38	767720	No
IPF-BMI	rs17399306	A	G	0.1209	8.575e-12	0.0093491	0.027946	0.738	953873	0.0176	0.0026	1.4e-11	692392	No
IPF-BMI	rs17424278	C	A	0.09617	1.31376e-09	0.023701	0.031033	0.445	953873	-0.017	0.0028	1.9e-09	680073	No
IPF-BMI	rs17450772	C	T	0.124	2.68593e-10	-0.038141	0.028525	0.1812	953873	-0.0189	0.003	2.9e-10	525306	No
IPF-BMI	rs17452260	A	C	0.0178	4.0128e-08	-0.021131	0.071124	0.7664	953873	0.0355	0.0064	3.1e-08	651586	No
IPF-BMI	rs1748066	A	G	0.5274	6.87332e-09	-0.013782	0.018672	0.4605	953873	-0.0099	0.0017	1.1e-08	691227	No
IPF-BMI	rs175165	G	T	0.4139	1.32478e-08	-0.018241	0.021752	0.4017	887228	0.0103	0.0018	5.2e-09	690545	No
IPF-BMI	rs17522122	T	G	0.469	5.72712e-22	0.0060563	0.018729	0.7464	953873	0.0159	0.0017	1.5e-21	774342	No
IPF-BMI	rs17531363	C	A	0.3315	1.43826e-12	-0.02694	0.020221	0.1828	953873	0.0133	0.0019	2e-12	687883	No
IPF-BMI	rs17535749	A	G	0.1021	3.80169e-08	-0.023439	0.031125	0.4514	953873	0.015	0.0027	2.5e-08	777038	No
IPF-BMI	rs17551974	A	C	0.1932	1.23307e-10	0.014851	0.023688	0.5307	953873	-0.0141	0.0022	1.9e-10	691115	No
IPF-BMI	rs17573940	G	A	0.286	3.14231e-10	-0.044182	0.022309	0.04766	903869	-0.0113	0.0018	8e-10	785117	No
IPF-BMI	rs17599948	G	A	0.1684	3.91333e-09	0.015949	0.024792	0.52	953873	0.013	0.0022	4.6e-09	781803	No
IPF-BMI	rs17608150	T	C	0.08005	2.28871e-10	-0.043734	0.035694	0.2205	953873	0.0196	0.0031	1.3e-10	791472	No
IPF-BMI	rs17619973	G	A	0.06573	3.82034e-10	-0.0019252	0.037393	0.9589	953873	0.02	0.0032	2.4e-10	781150	No
IPF-BMI	rs17650177	T	C	0.1184	7.38038e-11	-0.05322	0.02864	0.06314	953873	0.0162	0.0025	5e-11	776645	No
IPF-BMI	rs17663412	A	C	0.1052	7.27577e-09	-0.0051675	0.02982	0.8624	953873	0.0157	0.0027	6.1e-09	691018	No
IPF-BMI	rs17681708	C	T	0.3208	4.47331e-09	-0.0252	0.02024	0.2131	953873	-0.0106	0.0018	7.2e-09	692361	No
IPF-BMI	rs17695092	G	T	0.3346	4.47331e-09	-0.005046	0.019982	0.8006	953873	0.0106	0.0018	3.4e-09	775102	No
IPF-BMI	rs17696736	G	A	0.4244	5.33208e-13	0.035182	0.01879	0.06115	953873	0.0114	0.0016	5.4e-12	794555	No
IPF-BMI	rs17698720	G	A	0.1391	1.04899e-12	0.019539	0.026554	0.4618	953873	0.0176	0.0025	1.5e-12	691679	No
IPF-BMI	rs17700028	G	A	0.09888	1.80835e-24	-0.0097566	0.030896	0.7522	953873	0.0257	0.0026	3.1e-22	773048	No
IPF-BMI	rs17709991	C	T	0.2665	1.00154e-09	-0.021824	0.021067	0.3003	953873	-0.011	0.0018	2.4e-09	785052	No
IPF-BMI	rs17737350	A	G	0.044	9.66642e-10	0.10489	0.045721	0.02178	953873	0.0263	0.0043	1e-09	687000	No
IPF-BMI	rs17757975	C	T	0.1334	2.81921e-09	-0.030384	0.026914	0.2589	953873	0.0143	0.0024	4.2e-09	690716	No
IPF-BMI	rs1776209	G	A	0.3211	2.35959e-08	0.02006	0.021777	0.357	903869	0.0107	0.0019	2.2e-08	683705	No
IPF-BMI	rs17765311	C	A	0.3631	2.15345e-11	-0.0054369	0.019473	0.7801	953873	0.0113	0.0017	9.1e-11	788389	No
IPF-BMI	rs17776719	G	A	0.1592	1.6828e-11	-0.013708	0.025796	0.5951	953873	-0.0167	0.0025	1.7e-11	688708	No
IPF-BMI	rs17806379	T	C	0.1728	3.28757e-34	-0.0048045	0.024471	0.8443	953873	-0.0258	0.0022	1.5e-30	690043	No
IPF-BMI	rs17819063	A	G	0.1359	7.23999e-15	0.0062229	0.032968	0.8503	887228	-0.0214	0.0028	3.1e-14	756972	No
IPF-BMI	rs17820822	G	T	0.3497	5.14775e-16	0.0059438	0.021341	0.7806	755859	0.0143	0.0018	2.9e-15	690065	No
IPF-BMI	rs17828045	G	T	0.352	3.52547e-13	-0.0045503	0.019676	0.8171	953873	0.0122	0.0017	1.8e-12	784979	No
IPF-BMI	rs1789165	A	G	0.6636	1.07657e-16	0.014146	0.02127	0.506	903869	0.0138	0.0017	8e-16	775128	No
IPF-BMI	rs1805207	T	C	0.6616	1.00154e-09	-0.0068084	0.019579	0.728	953873	0.011	0.0018	8.6e-10	692582	No
IPF-BMI	rs1813006	T	G	0.04403	9.9853e-38	-0.052416	0.04545	0.2488	903869	0.0493	0.004	4.4e-35	639136	No
IPF-BMI	rs1819844	G	A	0.7959	6.30572e-12	-0.006884	0.0252	0.7847	937232	0.0143	0.0021	2.6e-11	793238	No
IPF-BMI	rs1829130	C	T	0.3304	8.58082e-09	-0.027465	0.020085	0.1715	953873	-0.011	0.0019	3.7e-09	689024	No
IPF-BMI	rs1832931	C	T	0.02474	3.32694e-08	-0.056492	0.059717	0.3442	953873	-0.029	0.0052	2.3e-08	690998	No
IPF-BMI	rs183917	C	T	0.5312	3.09944e-08	-0.013011	0.018768	0.4882	953873	0.0095	0.0017	3e-08	691062	No
IPF-BMI	rs1852006	A	G	0.3594	6.03287e-19	0.0023609	0.01945	0.9034	953873	-0.0156	0.0018	4.9e-18	692290	No
IPF-BMI	rs1853639	A	G	0.6403	6.8294e-10	-0.031494	0.020891	0.1317	903869	-0.0111	0.0018	1.2e-09	673714	No
IPF-BMI	rs1861100	T	C	0.7249	1.44793e-11	0.033817	0.022667	0.1357	903869	-0.0134	0.002	1.7e-11	676497	No
IPF-BMI	rs1861151	T	C	0.2204	3.77584e-11	0.047222	0.02251	0.03592	953873	0.0138	0.0021	6.2e-11	676487	No
IPF-BMI	rs186233	G	A	0.7426	1.29025e-13	-0.0084427	0.022988	0.7134	903869	0.0146	0.002	8.5e-13	685718	No
IPF-BMI	rs1865341	T	C	0.7373	1.3164e-10	-0.0030393	0.021653	0.8884	953873	0.0128	0.002	2.5e-10	688863	No
IPF-BMI	rs1871329	G	A	0.2152	6.3791e-11	-0.0038803	0.023954	0.8713	903869	-0.013	0.002	1.6e-10	687203	No
IPF-BMI	rs1884389	T	C	0.441	1.43149e-09	0.021578	0.020136	0.2839	903869	-0.0103	0.0017	4e-09	683669	No
IPF-BMI	rs1884902	T	C	0.6449	9.10709e-31	0.020288	0.019425	0.2963	953873	0.02	0.0018	5.9e-29	686865	No
IPF-BMI	rs1886558	G	A	0.5846	2.24714e-15	0.0048967	0.020508	0.8113	903869	0.014	0.0018	1.4e-14	672656	No
IPF-BMI	rs1891215	C	T	0.4769	3.60089e-12	-0.047048	0.018858	0.0126	953873	-0.0117	0.0017	1.3e-11	684485	No
IPF-BMI	rs1895407	C	T	0.5102	1.21685e-17	0.020163	0.018739	0.2819	953873	-0.0142	0.0017	1.2e-16	692252	No
IPF-BMI	rs1899689	T	C	0.3923	1.16434e-13	-0.026487	0.018963	0.1625	953873	0.0117	0.0016	1.5e-12	794654	No
IPF-BMI	rs1899820	C	A	0.8341	8.87937e-11	0.00067007	0.026589	0.9799	903869	0.0142	0.0022	1.8e-10	692298	No
IPF-BMI	rs1899898	C	T	0.3394	3.14231e-10	0.034121	0.021078	0.1055	903869	0.0113	0.0018	6.8e-10	692601	No
IPF-BMI	rs1899951	T	C	0.1406	7.43698e-13	-0.026838	0.027626	0.3313	953873	0.017	0.0024	3.1e-12	795281	No
IPF-BMI	rs1909586	T	G	0.5938	4.47331e-09	0.0020393	0.022204	0.9268	887228	-0.0106	0.0018	4.8e-09	676854	No
IPF-BMI	rs1911746	C	T	0.7919	7.2567e-10	-0.023345	0.024598	0.3426	903869	0.0117	0.0019	1.6e-09	794477	No
IPF-BMI	rs1927790	C	T	0.4338	1.68294e-21	0.015217	0.018885	0.4204	953873	-0.0148	0.0016	1.8e-19	794326	No
IPF-BMI	rs1928295	C	T	0.4601	1.4374e-19	-0.0052834	0.018713	0.7777	953873	0.0141	0.0016	5.4e-18	793649	No
IPF-BMI	rs1937683	T	C	0.6643	1.46365e-09	0.042889	0.019737	0.02978	953873	0.0109	0.0018	3.2e-09	692539	No
IPF-BMI	rs1941697	A	G	0.4704	2.18914e-13	-0.022542	0.018698	0.228	953873	0.0123	0.0017	1.2e-12	692446	No
IPF-BMI	rs1943477	T	C	0.06149	2.00698e-08	-0.0545	0.039757	0.1704	953873	-0.0198	0.0035	1.4e-08	793263	No
IPF-BMI	rs1951455	C	T	0.7304	7.97638e-15	-0.017572	0.020982	0.4023	953873	-0.0145	0.0019	4.5e-14	690040	No
IPF-BMI	rs1955540	T	C	0.2139	3.37656e-13	-0.01153	0.023335	0.6212	953873	-0.0158	0.0022	6.2e-13	690251	No
IPF-BMI	rs1956151	G	A	0.1786	3.91333e-09	0.023832	0.023895	0.3186	953873	-0.013	0.0022	7.3e-09	692204	No
IPF-BMI	rs1965290	C	T	0.5458	5.11965e-14	-0.011203	0.020509	0.5849	903869	0.0126	0.0017	5.9e-13	686241	No
IPF-BMI	rs1967772	A	G	0.2787	4.86509e-22	0.013896	0.024812	0.5754	705855	-0.0178	0.0019	4.3e-20	681582	No
IPF-BMI	rs1980262	T	G	0.05297	1.49303e-09	-0.025949	0.041235	0.5292	953873	0.023	0.0038	9.9e-10	688127	No
IPF-BMI	rs199449	A	G	0.211	3.03662e-08	-0.12738	0.022781	2.254e-08	953873	0.0022	0.002	0.28	685374	No
IPF-BMI	rs2000746	G	A	0.265	1.3204e-20	-0.022972	0.021161	0.2777	953873	0.0181	0.002	7e-19	675837	No
IPF-BMI	rs2010281	A	G	0.3389	1.64648e-22	-0.017917	0.020944	0.3923	937232	-0.0161	0.0017	6.7e-21	794009	No
IPF-BMI	rs2012502	A	C	0.3723	2.15345e-11	0.049372	0.019415	0.01099	953873	0.0113	0.0017	4.2e-11	783779	No
IPF-BMI	rs2012927	G	A	0.6443	1.15584e-14	0.019305	0.01959	0.3244	953873	0.0129	0.0017	7.4e-14	792270	No
IPF-BMI	rs2016057	C	A	0.608	9.25744e-09	0.00043939	0.019092	0.9816	953873	0.0104	0.0018	5e-09	688337	No
IPF-BMI	rs2029085	A	G	0.1208	5.51436e-09	-0.0040439	0.02922	0.8899	953873	-0.0164	0.0028	3.6e-09	692040	No
IPF-BMI	rs2036444	A	G	0.193	1.56759e-09	0.022518	0.027786	0.4177	887228	0.0133	0.0022	7e-10	780714	No
IPF-BMI	rs2039560	A	G	0.5656	9.57603e-10	-0.014721	0.018831	0.4344	953873	-0.0104	0.0017	1.5e-09	691986	No
IPF-BMI	rs2051559	C	T	0.1282	8.575e-12	0.015579	0.02809	0.5792	953873	-0.0176	0.0026	5e-12	689307	No
IPF-BMI	rs2051772	A	G	0.6066	1.35404e-13	0.03608	0.019208	0.06033	953873	0.0124	0.0017	2.5e-13	788837	No
IPF-BMI	rs2053865	T	C	0.5752	4.67065e-09	0.011913	0.018941	0.5294	953873	0.01	0.0017	7.6e-09	687357	No
IPF-BMI	rs2059134	G	A	0.2601	2.6768e-13	0.019458	0.021175	0.3581	953873	0.0137	0.0019	2.1e-12	691473	No
IPF-BMI	rs2060604	C	T	0.4094	2.19024e-27	-0.01779	0.018952	0.3479	953873	0.0178	0.0017	7.8e-27	795495	No
IPF-BMI	rs2063177	A	G	0.3595	1.85972e-11	0.012584	0.019523	0.5192	953873	0.012	0.0018	1.6e-11	687196	No
IPF-BMI	rs2064317	G	A	0.3903	3.81542e-13	-0.069414	0.019285	0.0003189	953873	0.0129	0.0018	3.3e-13	692568	No
IPF-BMI	rs2065418	G	T	0.3473	2.24646e-21	0.013114	0.019511	0.5015	953873	0.0166	0.0018	3.6e-20	691707	No
IPF-BMI	rs2070203	A	G	0.5283	2.19431e-20	0.014858	0.020255	0.4632	903869	0.0153	0.0017	4.5e-19	691270	No
IPF-BMI	rs2070531	T	C	0.3733	6.44644e-09	-0.026886	0.02088	0.1979	903869	-0.0105	0.0018	5e-09	684228	No
IPF-BMI	rs2072518	G	A	0.4401	6.3791e-11	-0.020304	0.018853	0.2815	953873	0.0104	0.0016	1.8e-10	795590	No
IPF-BMI	rs2074613	T	C	0.5363	5.14382e-11	0.020598	0.020152	0.3067	903869	0.0111	0.0017	1.7e-10	689896	No
IPF-BMI	rs2075624	A	G	0.2513	3.85317e-10	0.13453	0.021529	4.144e-10	953873	-0.0001	0.0021	0.97	692230	No
IPF-BMI	rs2075637	C	T	0.5746	6.98312e-15	0.022205	0.01877	0.2368	953873	0.013	0.0017	8.7e-14	692266	No
IPF-BMI	rs2076295	G	T	0.4355	5.71258e-13	0.13366	0.018782	1.108e-12	953873	0.0002	0.0016	0.91	786360	No
IPF-BMI	rs208015	C	T	0.9183	2.19024e-27	0.021195	0.035744	0.5532	953873	0.0356	0.0034	1.4e-25	691575	No
IPF-BMI	rs2080454	A	C	0.5748	1.15584e-14	-0.0018467	0.019181	0.9233	953873	-0.0129	0.0017	1.7e-14	784784	No
IPF-BMI	rs2100814	A	G	0.4059	2.15345e-11	-0.01301	0.020322	0.522	903869	0.0113	0.0017	1.2e-10	683658	No
IPF-BMI	rs2111877	T	C	0.1582	4.9028e-09	-0.0015875	0.026058	0.9514	953873	-0.0141	0.0024	5.1e-09	690801	No
IPF-BMI	rs2112347	G	T	0.3761	6.3751e-61	0.028384	0.019248	0.1403	953873	0.0267	0.0017	1e-56	795508	No
IPF-BMI	rs2114824	G	A	0.5051	5.11965e-14	-0.007659	0.018688	0.6819	953873	-0.0126	0.0017	3.1e-13	686919	No
IPF-BMI	rs2119753	G	A	0.3913	1.88918e-08	-0.013365	0.020604	0.5166	903869	0.0102	0.0018	6.8e-09	684462	No
IPF-BMI	rs2122042	T	G	0.1961	2.43408e-34	-0.0073903	0.023096	0.749	953873	0.0235	0.002	2.3e-31	793383	No
IPF-BMI	rs2137607	C	T	0.9015	4.42843e-13	-0.021851	0.031173	0.4833	953873	-0.0193	0.0027	1.6e-12	782859	No
IPF-BMI	rs2143253	A	G	0.1132	2.27119e-13	0.015998	0.02833	0.5723	953873	-0.0188	0.0026	1.1e-12	684760	No
IPF-BMI	rs2143624	A	G	0.379	1.00752e-08	-0.016381	0.019292	0.3958	953873	0.0098	0.0017	4.8e-09	793865	No
IPF-BMI	rs2155645	T	C	0.2782	1.04252e-09	-0.035446	0.021011	0.09161	953873	-0.0116	0.0019	7.1e-10	789736	No
IPF-BMI	rs215632	G	A	0.6554	5.12496e-18	-0.023853	0.019583	0.2232	953873	0.0152	0.0018	3.7e-17	684437	No
IPF-BMI	rs2160077	A	G	0.4134	7.38647e-09	-0.0068577	0.018887	0.7165	953873	0.0093	0.0016	1.6e-08	795067	No
IPF-BMI	rs2161097	T	C	0.4205	2.13949e-08	0.014528	0.018863	0.4412	953873	0.0096	0.0017	2.5e-08	692354	No
IPF-BMI	rs2164300	T	C	0.4986	2.45966e-08	-0.0266	0.02005	0.1846	903869	-0.009	0.0016	3.8e-08	789342	No
IPF-BMI	rs2169399	C	T	0.5513	1.84393e-10	0.0078452	0.01875	0.6756	953873	-0.0108	0.0017	3.1e-10	691023	No
IPF-BMI	rs2170382	T	C	0.1129	1.62804e-10	0.056045	0.029088	0.05401	953873	0.0172	0.0027	2.4e-10	690485	No
IPF-BMI	rs2170862	A	G	0.2543	2.24714e-15	0.021243	0.021329	0.3193	953873	0.014	0.0018	1.9e-14	793263	No
IPF-BMI	rs2172211	G	A	0.2751	2.68464e-08	0.027766	0.021028	0.1867	953873	-0.0101	0.0018	3.5e-08	794768	No
IPF-BMI	rs217671	G	A	0.2538	1.25112e-14	-0.0034711	0.021391	0.8711	953873	-0.0144	0.0019	1.3e-13	691456	No
IPF-BMI	rs2181375	G	A	0.592	3.45496e-37	-0.0050495	0.018904	0.7894	953873	-0.0208	0.0017	1.3e-32	691474	No
IPF-BMI	rs2185027	C	A	0.3051	2.44333e-14	0.014792	0.020354	0.4674	953873	-0.0135	0.0018	5e-14	791606	No
IPF-BMI	rs2190788	T	G	0.3151	4.7381e-14	0.037423	0.021548	0.08243	903869	0.0141	0.0019	2.9e-14	683650	No
IPF-BMI	rs2192158	G	A	0.5443	1.15584e-14	0.02927	0.020032	0.144	903869	0.0129	0.0017	8.3e-14	690727	No
IPF-BMI	rs2195086	G	T	0.1687	8.9719e-09	-0.019503	0.025615	0.4464	953873	-0.0133	0.0023	9.4e-09	687371	No
IPF-BMI	rs2198679	G	A	0.4285	2.80001e-10	-0.025067	0.018901	0.1848	953873	0.0107	0.0017	5.6e-10	688014	No
IPF-BMI	rs2214648	G	A	0.4797	1.47107e-08	0.0015267	0.020061	0.9393	903869	0.0097	0.0017	1.6e-08	688338	No
IPF-BMI	rs2217019	C	T	0.2109	9.56542e-09	-0.016525	0.022891	0.4703	953873	-0.0127	0.0022	1.1e-08	580604	No
IPF-BMI	rs2228213	A	G	0.3467	6.27902e-17	0.024412	0.01955	0.2118	953873	-0.0139	0.0017	4.6e-16	795595	No
IPF-BMI	rs2229616	T	C	0.01889	1.48522e-79	-0.047904	0.069605	0.4913	953873	-0.106	0.0059	4.7e-71	760183	No
IPF-BMI	rs2229768	C	T	0.2293	1.74444e-13	-0.044182	0.022341	0.04797	953873	0.0138	0.0019	4.9e-13	795608	No
IPF-BMI	rs2229992	C	T	0.57	2.13151e-09	0.012364	0.018911	0.5132	953873	0.0102	0.0017	4.2e-09	691636	No
IPF-BMI	rs223051	T	C	0.6761	4.64061e-10	0.030134	0.020026	0.1324	953873	0.0112	0.0018	1.1e-09	689456	No
IPF-BMI	rs223499	G	A	0.289	3.28507e-08	-0.020825	0.020832	0.3175	953873	0.0106	0.0019	3.7e-08	685329	No
IPF-BMI	rs2235564	T	C	0.3425	1.54795e-13	0.0030566	0.019573	0.8759	953873	0.0131	0.0018	3.7e-13	691544	No
IPF-BMI	rs2237403	T	C	0.3425	1.22454e-11	-0.0035944	0.019717	0.8553	953873	-0.0121	0.0018	3.3e-11	692017	No
IPF-BMI	rs2238373	G	A	0.345	4.30364e-09	0.022712	0.019653	0.2478	953873	0.0112	0.0019	3.5e-09	629575	No
IPF-BMI	rs2239304	G	A	0.7475	8.01318e-09	0.021506	0.022848	0.3466	903869	-0.0116	0.002	6.2e-09	687219	No
IPF-BMI	rs2241743	A	G	0.5736	4.03292e-11	0.007235	0.018904	0.7019	953873	-0.0105	0.0016	2e-10	794663	No
IPF-BMI	rs2245368	T	C	0.8192	4.14029e-31	0.024435	0.026035	0.348	903869	-0.0257	0.0023	4.9e-28	678119	No
IPF-BMI	rs2248084	C	T	0.2892	4.30364e-09	0.013973	0.022184	0.5288	903869	-0.0112	0.0019	6.3e-09	691744	No
IPF-BMI	rs225882	T	C	0.7165	5.97113e-09	0.07098	0.020918	0.0006907	953873	0.0101	0.0019	6.3e-08	793739	Yes
IPF-BMI	rs226688	C	A	0.5594	1.38518e-11	-8.4866e-05	0.020164	0.9966	903869	-0.0114	0.0017	6.4e-11	688135	No
IPF-BMI	rs226884	A	G	0.08601	5.62362e-11	0.03864	0.032546	0.2351	953873	-0.0189	0.0029	1.3e-10	680841	No
IPF-BMI	rs2269828	A	G	0.3202	6.44644e-09	-0.020435	0.020031	0.3076	953873	-0.0105	0.0018	4.4e-09	781589	No
IPF-BMI	rs2271189	A	G	0.4096	3.12786e-16	-0.014914	0.020346	0.4635	903869	-0.0144	0.0018	5e-16	675192	No
IPF-BMI	rs2272724	C	T	0.3588	1.6809e-10	-0.077359	0.019503	7.29e-05	953873	0.0097	0.0018	7e-08	690622	Yes
IPF-BMI	rs2273999	A	G	0.1248	3.5663e-09	-0.02493	0.028379	0.3797	953873	-0.0154	0.0026	2.5e-09	691584	No
IPF-BMI	rs2275426	A	G	0.4319	6.3791e-11	0.016636	0.019938	0.4041	937232	0.0104	0.0016	2e-10	795468	No
IPF-BMI	rs2280039	G	A	0.3381	3.09944e-08	-0.0074007	0.021119	0.726	903869	0.0095	0.0017	2.4e-08	794862	No
IPF-BMI	rs2283093	T	C	0.2029	1.54473e-09	-0.00026981	0.02314	0.9907	953873	0.0127	0.0021	3.1e-09	691773	No
IPF-BMI	rs2285178	C	T	0.3096	4.30364e-09	-0.031889	0.020108	0.1128	953873	-0.0112	0.0019	9.4e-09	638268	No
IPF-BMI	rs2288468	C	T	0.3835	1.65445e-08	-0.02427	0.019217	0.2066	953873	-0.0091	0.0016	3.7e-08	794035	No
IPF-BMI	rs2289090	G	A	0.6652	3.57186e-11	0.024904	0.019901	0.2108	953873	-0.0125	0.0019	3.3e-11	637440	No
IPF-BMI	rs2304130	G	A	0.07493	5.1795e-09	0.039806	0.03839	0.2998	903869	0.0176	0.003	2.9e-09	783847	No
IPF-BMI	rs2304607	G	A	0.1353	1.19973e-40	0.031963	0.026911	0.2349	953873	-0.032	0.0025	1.7e-36	684918	No
IPF-BMI	rs2306272	C	T	0.2729	3.0335e-09	-0.031507	0.020706	0.1281	953873	-0.0113	0.0019	2.6e-09	692524	No
IPF-BMI	rs2307022	G	A	0.6712	5.30027e-16	0.016517	0.019754	0.4031	953873	0.0135	0.0017	5.5e-15	795159	No
IPF-BMI	rs2317299	C	T	0.5355	4.23517e-10	-0.02511	0.02029	0.2159	903869	0.0106	0.0017	1.3e-09	677983	No
IPF-BMI	rs235509	T	G	0.831	3.91333e-09	-0.032208	0.024479	0.1883	953873	-0.013	0.0022	6.9e-09	692552	No
IPF-BMI	rs2365389	T	C	0.4172	3.40379e-26	-0.0073221	0.018967	0.6995	953873	-0.0174	0.0017	1.3e-25	783625	No
IPF-BMI	rs2367112	G	T	0.5089	4.12986e-14	-0.037319	0.019836	0.05992	937232	0.0119	0.0016	2.3e-13	794305	No
IPF-BMI	rs2391504	G	A	0.6929	8.44251e-16	-0.017673	0.02152	0.4115	903869	0.0142	0.0018	8.9e-15	691901	No
IPF-BMI	rs2402282	A	G	0.5788	8.77645e-23	-0.017824	0.018879	0.3451	953873	0.0162	0.0017	1.8e-20	685525	No
IPF-BMI	rs240764	A	G	0.4836	1.38518e-11	-0.031296	0.020051	0.1186	903869	0.0114	0.0017	6.2e-11	679526	No
IPF-BMI	rs2410204	G	A	0.3904	2.12034e-10	0.0058407	0.019135	0.7602	953873	-0.0114	0.0018	2.1e-10	675407	No
IPF-BMI	rs2410941	A	C	0.5174	1.00752e-08	-0.012524	0.018715	0.5034	953873	-0.0098	0.0017	1.2e-08	690995	No
IPF-BMI	rs2425857	G	A	0.5857	5.66427e-12	-0.034755	0.020327	0.08731	903869	0.0116	0.0017	2.8e-11	690825	No
IPF-BMI	rs2427453	T	C	0.5326	4.64061e-10	-0.020204	0.020196	0.3171	903869	0.0112	0.0018	2.7e-10	637326	No
IPF-BMI	rs2429150	C	A	0.4219	6.8294e-10	0.0018872	0.018941	0.9206	953873	-0.0111	0.0018	2.7e-10	686276	No
IPF-BMI	rs243342	A	G	0.5365	4.67065e-09	0.0089225	0.020019	0.6558	903869	0.01	0.0017	6.5e-09	691422	No
IPF-BMI	rs2434467	C	T	0.6531	2.2228e-12	-0.0077159	0.019581	0.6936	953873	0.0125	0.0018	7.6e-12	688276	No
IPF-BMI	rs2435061	T	C	0.407	1.47107e-08	-0.012507	0.020263	0.5371	903869	-0.0097	0.0017	2.6e-08	691891	No
IPF-BMI	rs2450444	A	G	0.3483	2.80001e-10	-0.023127	0.020988	0.2705	903869	-0.0107	0.0017	3.7e-10	792084	No
IPF-BMI	rs2467210	A	G	0.2577	1.94211e-13	-0.0014909	0.021806	0.9455	953873	-0.0145	0.002	7.9e-13	691143	No
IPF-BMI	rs2478879	A	G	0.6058	1.16878e-19	0.03651	0.019047	0.05526	953873	0.0159	0.0018	3.8e-19	681168	No
IPF-BMI	rs248139	A	G	0.2009	1.56759e-09	-0.0047699	0.024823	0.8476	903869	0.0133	0.0022	1.2e-09	683675	No
IPF-BMI	rs2481665	C	T	0.4196	2.4527e-25	0.056293	0.018875	0.00286	953873	0.0161	0.0016	7.2e-23	795247	No
IPF-BMI	rs2489662	T	C	0.3975	1.32478e-08	0.033384	0.019237	0.08267	953873	0.0103	0.0018	8.1e-09	692258	No
IPF-BMI	rs2489676	G	T	0.5397	4.67065e-09	0.012474	0.018712	0.505	953873	-0.01	0.0017	8.8e-09	689550	No
IPF-BMI	rs2491353	C	T	0.5518	3.22511e-13	-0.0027699	0.018809	0.8829	953873	-0.0115	0.0016	2.8e-12	789513	No
IPF-BMI	rs2491864	A	G	0.2264	5.35949e-11	0.021584	0.024831	0.3847	755859	0.0137	0.0021	7.3e-11	690625	No
IPF-BMI	rs249292	T	C	0.6954	2.40171e-10	0.014797	0.02016	0.463	953873	0.012	0.0019	1.9e-10	683503	No
IPF-BMI	rs2512884	A	C	0.5266	1.35404e-13	0.011843	0.020125	0.5562	903869	0.0124	0.0017	1.3e-12	683146	No
IPF-BMI	rs252749	A	G	0.2321	1.10792e-08	-0.0097684	0.022082	0.6582	953873	-0.0115	0.002	8.2e-09	691560	No
IPF-BMI	rs252818	T	C	0.8277	2.13151e-09	-0.021491	0.026205	0.4122	903869	0.0132	0.0022	4.5e-09	683911	No
IPF-BMI	rs253537	C	A	0.5706	1.00752e-08	-0.016895	0.018864	0.3705	953873	0.0098	0.0017	1.8e-08	685288	No
IPF-BMI	rs2579106	T	C	0.7319	6.78205e-12	0.0097512	0.022474	0.6644	903869	-0.0136	0.002	4.8e-12	685338	No
IPF-BMI	rs25832	G	A	0.2787	5.03535e-10	-0.0091942	0.020854	0.6593	953873	0.0118	0.0019	9.2e-10	692083	No
IPF-BMI	rs2591175	G	A	0.1773	9.56542e-09	0.060717	0.024242	0.01226	953873	-0.0127	0.0022	8.8e-09	692504	No
IPF-BMI	rs2596902	A	G	0.6539	1.42575e-10	0.021989	0.021167	0.2989	903869	-0.0115	0.0018	5.2e-10	685317	No
IPF-BMI	rs2605603	A	G	0.4957	1.00457e-10	0.03737	0.018666	0.04528	953873	-0.0103	0.0016	2.5e-10	790857	No
IPF-BMI	rs2606227	C	T	0.6093	3.42331e-12	-0.0092277	0.020801	0.6573	903869	0.0124	0.0018	5.1e-12	677180	No
IPF-BMI	rs2611742	C	T	0.4454	3.97414e-20	-0.0063497	0.018984	0.738	953873	-0.0152	0.0017	3.7e-18	691646	No
IPF-BMI	rs2616143	A	G	0.3371	1.6509e-10	0.0048899	0.019969	0.8066	953873	-0.0121	0.0019	6.3e-11	687553	No
IPF-BMI	rs2619976	T	C	0.405	9.25744e-09	0.026782	0.020582	0.1932	903869	0.0104	0.0018	6.3e-09	684417	No
IPF-BMI	rs2657300	G	A	0.5197	4.47252e-08	-0.037569	0.020131	0.06202	903869	0.0094	0.0017	7.4e-08	682674	Yes
IPF-BMI	rs267218	A	G	0.5584	1.10792e-08	-0.009242	0.018721	0.6215	953873	0.0092	0.0016	1.8e-08	790792	No
IPF-BMI	rs2680648	C	T	0.2375	3.12786e-16	0.0010405	0.021901	0.9621	953873	0.016	0.002	3.8e-15	686125	No
IPF-BMI	rs268070	C	T	0.8093	6.3791e-11	-0.018174	0.023791	0.4449	953873	0.0143	0.0022	8.2e-11	691172	No
IPF-BMI	rs2685230	G	A	0.3778	8.7021e-27	0.018861	0.019274	0.3278	953873	-0.0176	0.0017	6.7e-26	795535	No
IPF-BMI	rs2693826	A	G	0.4606	1.83863e-16	-1.6024e-05	0.018796	0.9993	953873	-0.0137	0.0017	2e-15	690808	No
IPF-BMI	rs2695407	G	T	0.2801	5.03535e-10	0.027666	0.022195	0.2126	903869	-0.0118	0.0019	4.7e-10	690033	No
IPF-BMI	rs2710323	C	T	0.4827	1.4374e-19	0.0014369	0.018668	0.9386	953873	-0.0141	0.0016	4.8e-18	790805	No
IPF-BMI	rs2715423	A	G	0.2904	5.03535e-10	-0.022966	0.020755	0.2685	953873	-0.0118	0.0019	8.2e-10	680309	No
IPF-BMI	rs271880	G	A	0.7919	3.58061e-14	-0.025259	0.023433	0.2811	953873	-0.0164	0.0022	5.4e-14	686700	No
IPF-BMI	rs2723616	C	T	0.4766	4.67065e-09	-0.035841	0.021791	0.1	887228	-0.01	0.0017	8.3e-09	692574	No
IPF-BMI	rs2733287	C	A	0.483	1.96119e-21	-0.0052507	0.018625	0.778	953873	-0.0157	0.0017	6.8e-20	681730	No
IPF-BMI	rs273504	G	A	0.4432	3.01768e-18	0.0048937	0.020071	0.8074	903869	-0.0153	0.0018	4.4e-18	690672	No
IPF-BMI	rs273697	A	G	0.4648	1.00752e-08	0.0071973	0.01871	0.7005	953873	-0.0098	0.0017	1.5e-08	683992	No
IPF-BMI	rs2737249	G	T	0.3601	1.20268e-22	-0.023579	0.019702	0.2314	953873	0.0171	0.0018	9e-21	684017	No
IPF-BMI	rs2754079	A	G	0.561	3.64788e-17	-0.0205	0.018904	0.2782	953873	-0.014	0.0017	1e-15	691308	No
IPF-BMI	rs2769184	G	A	0.8122	1.56759e-09	0.012133	0.025921	0.6397	903869	-0.0133	0.0022	3.1e-09	688358	No
IPF-BMI	rs2770229	A	G	0.2823	2.13151e-09	-0.0010237	0.020779	0.9607	953873	0.0114	0.0019	2e-09	691637	No
IPF-BMI	rs2777768	G	A	0.2508	1.04252e-09	-0.019964	0.021358	0.3499	953873	0.0116	0.0019	3.1e-09	687936	No
IPF-BMI	rs2781668	T	C	0.1865	8.70251e-14	0.030523	0.026435	0.2482	903869	0.0169	0.0023	4e-13	678717	No
IPF-BMI	rs2784187	C	T	0.5867	5.30027e-16	0.023404	0.018909	0.2158	953873	-0.0135	0.0017	1.1e-14	690822	No
IPF-BMI	rs2788610	T	C	0.1525	4.74375e-09	-0.0010038	0.028301	0.9717	903869	0.0147	0.0025	4.1e-09	678653	No
IPF-BMI	rs2791653	G	A	0.7672	4.7381e-14	-0.018855	0.023387	0.4201	937232	0.0141	0.0019	1.3e-13	795271	No
IPF-BMI	rs2803152	C	T	0.3517	6.87125e-17	0.044234	0.019618	0.02415	953873	-0.0147	0.0018	1.1e-15	690444	No
IPF-BMI	rs2814992	G	A	0.3291	2.21382e-51	0.077486	0.019679	8.23e-05	953873	-0.0245	0.0017	4.1e-45	794002	No
IPF-BMI	rs2817341	T	G	0.8745	2.0007e-27	-0.006259	0.027237	0.8182	953873	0.0241	0.0023	6.4e-25	793134	No
IPF-BMI	rs2820311	G	A	0.3271	2.89834e-42	0.016199	0.020019	0.4184	953873	-0.0235	0.0018	4.1e-38	691876	No
IPF-BMI	rs2832283	A	G	0.2332	1.10792e-08	0.0047023	0.022449	0.8341	953873	0.0115	0.002	5.8e-09	792324	No
IPF-BMI	rs28350	G	A	0.8206	2.07533e-16	-0.052893	0.024285	0.0294	953873	0.0177	0.0022	3.5e-15	686689	No
IPF-BMI	rs2836754	C	T	0.584	3.64788e-17	0.015268	0.020535	0.4572	903869	-0.014	0.0017	1.4e-16	793726	No
IPF-BMI	rs2836964	C	T	0.3227	1.00154e-09	-0.013421	0.019895	0.4999	953873	0.011	0.0018	1.3e-09	692353	No
IPF-BMI	rs284227	T	C	0.7301	3.21172e-15	-0.021442	0.021301	0.3141	953873	-0.0147	0.0019	3.5e-15	792227	No
IPF-BMI	rs2850969	C	T	0.153	3.81149e-12	-0.032622	0.025791	0.2059	953873	-0.0165	0.0024	1.3e-11	691825	No
IPF-BMI	rs2864823	C	T	0.0827	1.59798e-20	-0.056582	0.033672	0.09288	953873	0.0289	0.0032	2.2e-19	678570	No
IPF-BMI	rs2866719	T	C	0.3526	3.52547e-13	0.039066	0.021105	0.06417	903869	0.0122	0.0017	6.3e-13	790319	No
IPF-BMI	rs2866816	C	T	0.2501	9.17674e-11	0.023778	0.022864	0.2984	903869	0.0129	0.002	5.6e-11	688980	No
IPF-BMI	rs2868202	T	C	0.2847	1.20595e-08	-0.0026042	0.022048	0.906	903869	-0.0109	0.0019	9.4e-09	690467	No
IPF-BMI	rs2885803	G	A	0.659	1.82008e-09	0.068891	0.019649	0.0004547	953873	-0.0098	0.0018	3.3e-08	686670	No
IPF-BMI	rs2890652	C	T	0.1904	6.06999e-14	-0.0099287	0.0246	0.6865	953873	-0.017	0.0023	2.5e-13	674785	No
IPF-BMI	rs2899663	G	A	0.5274	1.10792e-08	0.03843	0.018794	0.04087	953873	-0.0092	0.0016	2e-08	792284	No
IPF-BMI	rs294704	T	G	0.7325	3.0335e-09	-0.020608	0.022622	0.3623	903869	-0.0113	0.0019	4e-09	690036	No
IPF-BMI	rs2959592	C	T	0.2084	2.55374e-08	-0.018817	0.023197	0.4172	953873	0.0118	0.0021	2.3e-08	762826	No
IPF-BMI	rs2964009	G	A	0.4616	3.64061e-08	-0.03307	0.020016	0.09849	903869	0.0089	0.0016	4.4e-08	793249	No
IPF-BMI	rs2966431	A	G	0.1024	1.88918e-08	-0.01449	0.033067	0.6612	903869	0.0153	0.0027	9.9e-09	742131	No
IPF-BMI	rs2968854	T	C	0.2173	4.7381e-14	-0.014628	0.022228	0.5105	953873	-0.0141	0.0019	1.4e-13	794191	No
IPF-BMI	rs2973565	G	A	0.2806	6.08645e-09	-0.0091026	0.020678	0.6598	953873	0.0111	0.0019	3.8e-09	692185	No
IPF-BMI	rs2979655	G	T	0.155	4.69031e-08	0.022368	0.02516	0.374	953873	-0.0127	0.0023	6.3e-08	690924	Yes
IPF-BMI	rs2984433	G	T	0.6435	1.00154e-09	0.029119	0.019456	0.1345	953873	-0.011	0.0018	1.6e-09	688629	No
IPF-BMI	rs298563	C	T	0.8394	4.69031e-08	-0.07052	0.029355	0.01629	887228	0.0127	0.0023	4.6e-08	683103	No
IPF-BMI	rs29938	C	T	0.6468	1.28836e-19	0.029076	0.019638	0.1387	953873	-0.015	0.0017	6.7e-18	788372	No
IPF-BMI	rs3005710	A	G	0.2098	3.44321e-08	-0.017023	0.024461	0.4865	903869	0.0117	0.0021	3.8e-08	680203	No
IPF-BMI	rs310618	C	T	0.3329	2.13151e-09	-0.031072	0.021596	0.1502	903869	-0.0108	0.0018	5.5e-09	709614	No
IPF-BMI	rs3134358	T	G	0.5885	2.2228e-12	0.039646	0.020457	0.05262	903869	0.0125	0.0018	2.8e-12	679875	No
IPF-BMI	rs3134438	A	C	0.2729	3.0335e-09	0.037575	0.020936	0.07269	953873	0.0113	0.0019	6.1e-09	685121	No
IPF-BMI	rs317646	A	G	0.7071	7.33921e-14	-0.0081798	0.021959	0.7095	903869	-0.014	0.0019	3.6e-13	691540	No
IPF-BMI	rs323794	A	G	0.02773	9.62645e-13	-0.011485	0.065678	0.8612	755859	0.0416	0.0059	2.8e-12	673139	No
IPF-BMI	rs324524	G	A	0.3599	4.47331e-09	0.015878	0.019621	0.4184	953873	0.0106	0.0018	8.9e-09	688406	No
IPF-BMI	rs326889	C	T	0.6227	3.81542e-13	0.009667	0.01933	0.617	953873	-0.0129	0.0018	2.4e-13	688030	No
IPF-BMI	rs329124	G	A	0.4256	4.20242e-15	-0.002473	0.018894	0.8959	953873	0.0131	0.0017	5.3e-14	690757	No
IPF-BMI	rs329277	G	T	0.4865	6.87332e-09	-0.0041822	0.01867	0.8228	953873	-0.0099	0.0017	1.1e-08	686149	No
IPF-BMI	rs331949	C	T	0.3536	7.90329e-11	0.060171	0.019388	0.001913	953873	-0.011	0.0017	1e-10	787844	No
IPF-BMI	rs33429	A	G	0.7019	2.6768e-13	-0.00014289	0.020345	0.9944	953873	0.0137	0.0019	5.9e-13	680401	No
IPF-BMI	rs349088	A	C	0.5275	1.90566e-14	-0.039366	0.018737	0.03564	953873	-0.0128	0.0017	1.8e-13	684401	No
IPF-BMI	rs350912	G	A	0.7326	4.36301e-13	-0.00049933	0.02104	0.9811	953873	-0.0143	0.002	4.8e-13	639058	No
IPF-BMI	rs355909	C	T	0.422	8.77662e-13	0.032257	0.018907	0.088	953873	-0.0113	0.0016	5.2e-12	784882	No
IPF-BMI	rs371357	A	G	0.2017	3.37656e-13	-0.00089648	0.02356	0.9696	953873	0.0158	0.0022	1.5e-12	681956	No
IPF-BMI	rs3729980	C	A	0.1394	3.19611e-08	0.011019	0.029075	0.7047	903869	-0.0134	0.0024	4.1e-08	676041	No
IPF-BMI	rs3731695	C	T	0.5226	1.94211e-13	0.056842	0.018838	0.002549	953873	-0.0116	0.0016	7.9e-13	793581	No
IPF-BMI	rs3736485	G	A	0.5683	9.88736e-18	-0.003373	0.018821	0.8578	953873	0.0134	0.0016	2.5e-16	790404	No
IPF-BMI	rs3739733	G	A	0.2175	2.97123e-10	-0.0031756	0.022615	0.8883	953873	0.0132	0.0021	5.3e-10	637547	No
IPF-BMI	rs3753549	C	T	0.1419	1.05368e-16	-0.005194	0.027067	0.8478	953873	-0.0203	0.0025	1.7e-15	691062	No
IPF-BMI	rs3756761	A	G	0.1879	1.71549e-08	-0.030627	0.023846	0.199	953873	0.0125	0.0022	2.9e-08	692267	No
IPF-BMI	rs3766430	C	T	0.4361	8.77662e-13	0.021321	0.018944	0.2604	953873	-0.0113	0.0016	3.9e-12	791258	No
IPF-BMI	rs3769948	G	A	0.2665	3.82034e-10	-0.04997	0.021513	0.02019	953873	0.0125	0.002	2.9e-10	692300	No
IPF-BMI	rs3770799	G	A	0.3613	2.13151e-09	0.028812	0.019356	0.1366	953873	-0.0108	0.0018	9.7e-10	690978	No
IPF-BMI	rs3781099	T	C	0.08506	8.25723e-12	0.036319	0.032888	0.2695	953873	0.021	0.0031	2.5e-11	692416	No
IPF-BMI	rs3800229	T	G	0.6873	1.08591e-23	0.0065495	0.021645	0.7622	903869	0.0175	0.0018	1.4e-22	792474	No
IPF-BMI	rs3800649	A	G	0.2718	1.13125e-10	-0.013058	0.022369	0.5594	903869	0.0122	0.0019	3.2e-10	686803	No
IPF-BMI	rs3803286	G	A	0.6636	2.65343e-25	-0.022795	0.02024	0.2601	819655	0.0181	0.0018	4.1e-23	691435	No
IPF-BMI	rs3806114	A	G	0.6903	3.14231e-10	0.013701	0.021948	0.5325	903869	-0.0113	0.0018	3.4e-10	778855	No
IPF-BMI	rs3806572	A	G	0.2706	7.97638e-15	0.023871	0.020959	0.2547	953873	-0.0145	0.0019	1.6e-14	687646	No
IPF-BMI	rs3807566	T	G	0.4182	3.12963e-14	0.022205	0.018803	0.2376	953873	-0.0127	0.0017	2e-13	687535	No
IPF-BMI	rs3807875	G	A	0.3979	4.47252e-08	0.0084792	0.02057	0.6802	903869	-0.0094	0.0017	3.5e-08	771110	No
IPF-BMI	rs3808434	G	A	0.5785	3.81149e-12	-0.013301	0.0203	0.5123	903869	0.011	0.0016	1.3e-11	794701	No
IPF-BMI	rs3810291	A	G	0.6614	2.92617e-57	0.028231	0.021324	0.1855	903869	0.0274	0.0018	2.1e-52	763296	No
IPF-BMI	rs3813680	G	A	0.1535	2.13151e-09	0.015615	0.027787	0.5742	903869	0.0144	0.0024	1.6e-09	692399	No
IPF-BMI	rs3814883	T	C	0.466	3.95134e-46	0.0037374	0.021632	0.8628	887228	0.0232	0.0017	1.1e-40	685519	No
IPF-BMI	rs3820667	C	A	0.525	1.39613e-09	0.003231	0.018748	0.8632	953873	0.0097	0.0016	2.3e-09	793323	No
IPF-BMI	rs3822683	G	A	0.2162	3.02703e-12	0.011486	0.024106	0.6337	903869	0.0145	0.0021	6.1e-12	684509	No
IPF-BMI	rs3826705	C	T	0.1038	7.27577e-09	0.039548	0.030048	0.1881	953873	-0.0157	0.0027	6.6e-09	690844	No
IPF-BMI	rs3829849	T	C	0.3593	1.00752e-08	-0.021787	0.019428	0.2621	953873	0.0098	0.0017	5.9e-09	793851	No
IPF-BMI	rs3844598	G	A	0.5456	3.09944e-08	-0.016378	0.018741	0.3822	953873	-0.0095	0.0017	3.8e-08	690704	No
IPF-BMI	rs3846292	T	G	0.4443	3.16144e-09	0.0074859	0.018756	0.6898	953873	-0.0101	0.0017	4.5e-09	692398	No
IPF-BMI	rs3847195	C	A	0.4184	1.22454e-11	-0.019923	0.021824	0.3613	887228	-0.0121	0.0018	2e-11	658491	No
IPF-BMI	rs3849570	A	C	0.364	2.51913e-15	-0.017874	0.019561	0.3609	953873	0.0132	0.0017	3.3e-14	750266	No
IPF-BMI	rs3850422	A	G	0.4395	5.33208e-13	-0.017379	0.018944	0.3589	953873	-0.0114	0.0016	3.7e-12	782650	No
IPF-BMI	rs3851083	A	G	0.4362	1.57498e-10	0.022151	0.02023	0.2735	903869	-0.0102	0.0016	4.1e-10	793679	No
IPF-BMI	rs385827	T	C	0.4202	6.38087e-10	0.035272	0.018914	0.0622	953873	0.0105	0.0017	2.1e-09	692124	No
IPF-BMI	rs3887080	A	G	0.1179	1.94486e-12	-0.027605	0.028702	0.3362	953873	0.0181	0.0026	5.1e-12	690624	No
IPF-BMI	rs3888190	A	C	0.4028	9.58492e-63	-0.012025	0.019098	0.5289	953873	0.0271	0.0017	9.2e-60	794486	No
IPF-BMI	rs3902840	A	G	0.0965	5.64658e-14	0.022795	0.032215	0.4792	953873	0.0222	0.003	3.2e-13	683761	No
IPF-BMI	rs3902951	G	T	0.267	1.44793e-11	-0.0064699	0.026372	0.8062	705855	-0.0134	0.002	7e-12	773819	No
IPF-BMI	rs3915844	A	G	0.1334	1.23916e-09	-0.01778	0.029343	0.5445	903869	0.0152	0.0025	2.2e-09	692229	No
IPF-BMI	rs3922654	A	G	0.2149	1.88918e-08	0.014937	0.022816	0.5127	953873	0.0119	0.0021	2.2e-08	692422	No
IPF-BMI	rs395379	G	A	0.1863	5.08157e-09	-0.014691	0.024774	0.5532	953873	-0.0135	0.0023	4.8e-09	689957	No
IPF-BMI	rs39654	G	A	0.5615	2.27659e-18	0.029997	0.021937	0.1715	887228	-0.0145	0.0017	6.5e-17	687774	No
IPF-BMI	rs3977755	T	C	0.2548	6.24382e-13	-0.012996	0.021103	0.538	953873	-0.0135	0.0019	5.9e-13	731529	No
IPF-BMI	rs40071	C	T	0.1854	6.65665e-32	0.004367	0.02421	0.8569	953873	0.0249	0.0022	1.7e-28	687776	No
IPF-BMI	rs4017425	T	C	0.4405	1.43826e-12	0.0010752	0.020125	0.9574	903869	-0.0119	0.0017	4.5e-12	686955	No
IPF-BMI	rs405509	G	T	0.526	4.67065e-09	0.019546	0.018684	0.2955	953873	-0.01	0.0017	2.5e-09	735652	No
IPF-BMI	rs4077093	G	T	0.7893	7.11763e-09	-0.00075143	0.024486	0.9755	903869	0.0128	0.0022	5.1e-09	620584	No
IPF-BMI	rs4132228	T	C	0.279	2.68464e-08	0.024336	0.020509	0.2354	953873	0.0101	0.0018	1.5e-08	795614	No
IPF-BMI	rs4132670	A	G	0.2816	1.20268e-22	-0.020087	0.02044	0.3257	953873	-0.0171	0.0018	4e-22	791947	No
IPF-BMI	rs4148155	G	A	0.1016	2.27119e-13	0.051553	0.030251	0.08835	953873	0.0188	0.0026	5e-13	794889	No
IPF-BMI	rs4148233	T	C	0.3773	3.16144e-09	0.028836	0.019295	0.135	953873	0.0101	0.0017	3.2e-09	793196	No
IPF-BMI	rs4273371	C	T	0.4986	3.22511e-13	0.027267	0.018654	0.1438	953873	-0.0115	0.0016	1.2e-12	794363	No
IPF-BMI	rs427943	C	A	0.565	4.96889e-25	-0.0024595	0.020208	0.9031	903869	-0.017	0.0017	7.3e-23	712095	No
IPF-BMI	rs429343	G	A	0.5616	1.28836e-19	0.00041097	0.018862	0.9826	953873	0.015	0.0017	6.8e-18	689345	No
IPF-BMI	rs4295917	A	G	0.6536	2.2228e-12	0.005174	0.020962	0.805	903869	0.0125	0.0018	5e-12	679435	No
IPF-BMI	rs4303732	C	T	0.4028	3.99609e-18	-0.017684	0.019059	0.3535	953873	0.0144	0.0017	2.2e-16	691017	No
IPF-BMI	rs4307239	G	A	0.463	8.87516e-12	0.035558	0.02003	0.07587	903869	-0.0115	0.0017	3.9e-11	687289	No
IPF-BMI	rs4343164	T	C	0.2989	7.33921e-14	0.041236	0.020602	0.04533	953873	0.014	0.0019	2.7e-13	691376	No
IPF-BMI	rs4372296	A	C	0.7472	2.10666e-11	-0.0072601	0.022122	0.7428	953873	-0.0133	0.002	7.6e-11	691179	No
IPF-BMI	rs4430672	C	T	0.8004	9.56542e-09	-0.0095285	0.023372	0.6835	953873	0.0127	0.0022	3.9e-09	691400	No
IPF-BMI	rs4456769	T	C	0.3334	9.80821e-14	0.037222	0.019773	0.05977	953873	0.0132	0.0018	5.2e-13	691361	No
IPF-BMI	rs4459932	G	A	0.3448	3.14231e-10	0.010695	0.019521	0.5838	953873	-0.0113	0.0018	2.3e-10	692483	No
IPF-BMI	rs4461202	T	C	0.4809	6.38087e-10	0.007841	0.018715	0.6752	953873	0.0105	0.0017	8.6e-10	690168	No
IPF-BMI	rs4461451	G	A	0.8405	2.13151e-09	0.0058721	0.025562	0.8183	953873	0.015	0.0025	1e-09	721793	No
IPF-BMI	rs450231	A	G	0.7293	1.88302e-10	-0.0045653	0.022902	0.842	903869	-0.0127	0.002	2.1e-10	692346	No
IPF-BMI	rs4516268	A	C	0.2082	1.0935e-26	-0.0095013	0.023327	0.6838	953873	-0.0217	0.0021	5.2e-25	786617	No
IPF-BMI	rs4518345	A	G	0.2725	7.2567e-10	0.0012779	0.020883	0.9512	953873	-0.0117	0.0019	1e-09	688609	No
IPF-BMI	rs455527	C	T	0.07946	1.6734e-08	0.044261	0.036879	0.2301	953873	0.0199	0.0035	1.1e-08	779790	No
IPF-BMI	rs4555772	G	A	0.3724	1.89391e-16	-0.0050866	0.020713	0.806	903869	0.0145	0.0018	1.1e-15	684534	No
IPF-BMI	rs4624596	C	T	0.204	3.81205e-09	-0.00076643	0.023374	0.9738	953873	0.0136	0.0023	2.2e-09	691079	No
IPF-BMI	rs4635727	A	G	0.7155	4.55919e-08	0.00045861	0.020716	0.9823	953873	0.0105	0.0019	4.7e-08	692547	No
IPF-BMI	rs4640343	C	A	0.07923	6.6776e-19	0.051876	0.034357	0.1311	953873	-0.0277	0.0032	1.5e-18	686265	No
IPF-BMI	rs4653017	T	C	0.6756	8.03495e-12	0.018388	0.020045	0.359	953873	0.0122	0.0018	4.5e-11	686378	No
IPF-BMI	rs4660165	G	A	0.2054	2.5815e-15	0.01699	0.023095	0.462	953873	-0.0163	0.0021	1.3e-14	691932	No
IPF-BMI	rs4662565	A	C	0.3215	1.04252e-09	0.0042857	0.020394	0.8336	953873	-0.0116	0.0019	7e-10	684998	No
IPF-BMI	rs4670627	T	C	0.5611	6.38087e-10	0.006147	0.020307	0.7621	903869	0.0105	0.0017	2.6e-10	794641	No
IPF-BMI	rs4671328	G	T	0.549	3.64355e-41	-0.040276	0.025252	0.1107	538966	0.0219	0.0017	2.2e-36	679487	No
IPF-BMI	rs4671331	C	T	0.6047	2.821e-29	-0.017143	0.01902	0.3674	953873	0.0195	0.0018	1.4e-28	689231	No
IPF-BMI	rs4676084	A	G	0.4168	1.00752e-08	0.0062062	0.020246	0.7592	903869	0.0098	0.0017	1.8e-08	685747	No
IPF-BMI	rs4680	A	G	0.5297	2.45966e-08	0.01907	0.018627	0.3059	953873	0.009	0.0016	4.4e-08	787127	No
IPF-BMI	rs4682718	G	A	0.1945	1.49608e-11	0.032773	0.025889	0.2055	903869	-0.0154	0.0023	9.9e-12	687043	No
IPF-BMI	rs4683096	G	T	0.5672	5.66427e-12	0.0086526	0.018885	0.6468	953873	0.0116	0.0017	2.8e-11	682633	No
IPF-BMI	rs4711122	A	G	0.2809	2.10666e-11	-0.0021799	0.021252	0.9183	953873	-0.0133	0.002	1.9e-11	692595	No
IPF-BMI	rs4722398	T	C	0.1186	2.33102e-10	-0.0059232	0.029034	0.8383	819655	0.0158	0.0025	3.6e-10	692509	No
IPF-BMI	rs4722672	T	C	0.8068	3.14847e-13	0.020059	0.024012	0.4035	953873	-0.0151	0.0021	1.8e-12	784309	No
IPF-BMI	rs472365	C	T	0.2075	7.58782e-11	-0.01363	0.023071	0.5547	953873	-0.0136	0.0021	1.1e-10	687741	No
IPF-BMI	rs4731702	T	C	0.4855	2.45966e-08	-0.013121	0.018602	0.4806	953873	0.009	0.0016	3.2e-08	795478	No
IPF-BMI	rs4744275	A	G	0.2719	3.12786e-16	0.01251	0.020939	0.5502	953873	0.0144	0.0018	7e-15	793296	No
IPF-BMI	rs4745794	G	A	0.5206	1.38518e-11	0.027638	0.018872	0.1431	953873	-0.0114	0.0017	7.2e-11	678128	No
IPF-BMI	rs4759073	A	G	0.4284	5.66427e-12	0.019206	0.020412	0.3467	903869	-0.0116	0.0017	2.8e-11	692071	No
IPF-BMI	rs4766710	G	A	0.06813	4.66029e-11	-0.013436	0.03717	0.7178	953873	0.0229	0.0035	3.7e-11	691939	No
IPF-BMI	rs4791806	G	A	0.7769	3.57939e-08	-0.049715	0.026913	0.06471	887228	0.0128	0.0023	2.1e-08	680043	No
IPF-BMI	rs4796243	A	G	0.281	5.26193e-11	0.010296	0.022233	0.6433	903869	-0.0124	0.0019	6.1e-11	691686	No
IPF-BMI	rs4807179	A	G	0.6194	6.19305e-14	0.016458	0.020612	0.4246	903869	0.0133	0.0018	1.9e-13	687702	No
IPF-BMI	rs4812405	A	C	0.0586	6.14847e-10	0.038978	0.038987	0.3174	953873	-0.0204	0.0033	1e-09	676993	No
IPF-BMI	rs4841659	T	C	0.494	2.30614e-19	0.047057	0.019881	0.01794	953873	0.0149	0.0017	9.2e-18	687488	No
IPF-BMI	rs4851057	T	C	0.1198	3.5663e-09	0.034658	0.028212	0.2193	953873	0.0154	0.0026	3.2e-09	684354	No
IPF-BMI	rs4855798	T	C	0.5253	2.80001e-10	-0.0028591	0.018718	0.8786	953873	-0.0107	0.0017	4.1e-10	692304	No
IPF-BMI	rs4858193	C	T	0.2785	7.34962e-12	0.00078289	0.021097	0.9704	953873	0.0129	0.0019	1.6e-11	686850	No
IPF-BMI	rs4863700	C	A	0.2979	1.63044e-11	-0.025203	0.020397	0.2166	953873	0.0127	0.0019	3.2e-11	670997	No
IPF-BMI	rs4865796	A	G	0.6826	1.32478e-08	0.0037665	0.020098	0.8513	953873	-0.0103	0.0018	5.2e-09	789716	No
IPF-BMI	rs4869417	T	C	0.2929	5.2538e-12	-0.031781	0.020913	0.1286	953873	-0.0123	0.0018	1.7e-11	794727	No
IPF-BMI	rs4880341	T	C	0.5539	2.28021e-12	0.016941	0.018838	0.3685	953873	-0.0118	0.0017	1.1e-11	689012	No
IPF-BMI	rs4885722	G	A	0.3412	1.88918e-08	-0.016486	0.019653	0.4015	953873	-0.0102	0.0018	2.4e-08	691217	No
IPF-BMI	rs4890439	A	G	0.403	9.50588e-15	0.0071141	0.019139	0.7101	953873	-0.0137	0.0018	2.1e-14	684519	No
IPF-BMI	rs4906908	G	T	0.5164	1.43149e-09	-0.031121	0.020072	0.121	903869	-0.0103	0.0017	2.5e-09	691345	No
IPF-BMI	rs4911442	A	G	0.8885	3.82034e-10	-0.015115	0.029158	0.6042	953873	0.015	0.0024	5.4e-10	795055	No
IPF-BMI	rs4912637	A	G	0.3439	1.32478e-08	0.015073	0.021016	0.4733	903869	-0.0103	0.0018	1.5e-08	691647	No
IPF-BMI	rs4912652	T	C	0.5788	6.87332e-09	0.016955	0.020274	0.403	903869	-0.0099	0.0017	1.5e-08	688504	No
IPF-BMI	rs4926853	G	A	0.3068	1.43826e-12	0.012803	0.021907	0.5589	903869	0.0119	0.0017	1e-11	791580	No
IPF-BMI	rs4936175	C	T	0.414	3.52547e-13	-0.024815	0.018944	0.1902	953873	-0.0122	0.0017	1.4e-12	692569	No
IPF-BMI	rs4940940	A	G	0.1932	2.33665e-13	-0.018454	0.023585	0.434	953873	-0.0159	0.0022	6e-13	690476	No
IPF-BMI	rs4944000	A	G	0.2758	4.55919e-08	-0.01379	0.020835	0.5081	953873	0.0105	0.0019	6.7e-08	683144	Yes
IPF-BMI	rs4953577	T	C	0.549	6.87332e-09	0.024299	0.018749	0.195	953873	0.0099	0.0017	9.9e-09	689607	No
IPF-BMI	rs4954638	C	A	0.2738	4.15631e-09	0.0025051	0.021038	0.9052	953873	0.0118	0.002	2.9e-09	689971	No
IPF-BMI	rs4963120	T	C	0.5852	2.43449e-13	-0.023854	0.019065	0.2109	953873	0.013	0.0018	3.6e-13	669736	No
IPF-BMI	rs496809	T	C	0.06856	4.66029e-11	0.012788	0.03824	0.7381	953873	-0.0229	0.0035	7e-11	684270	No
IPF-BMI	rs4970712	C	A	0.7947	2.12844e-12	-0.031629	0.02318	0.1724	953873	0.0139	0.002	6.7e-12	793514	No
IPF-BMI	rs4985155	G	A	0.3394	9.03646e-13	-0.0069132	0.01967	0.7252	953873	0.012	0.0017	3e-12	794269	No
IPF-BMI	rs4986044	T	C	0.4708	2.87271e-26	-0.00090342	0.018854	0.9618	953873	-0.0164	0.0016	3.3e-23	787219	No
IPF-BMI	rs524859	A	G	0.3417	3.14231e-10	-0.030559	0.021082	0.1472	903869	-0.0113	0.0018	3.2e-10	692578	No
IPF-BMI	rs530676	C	A	0.4551	3.09944e-08	0.039842	0.01869	0.03303	953873	-0.0095	0.0017	4.3e-08	688740	No
IPF-BMI	rs531190	G	T	0.9532	2.08922e-12	0.028148	0.047673	0.5549	937232	-0.0292	0.0042	5.5e-12	685721	No
IPF-BMI	rs535533	C	T	0.391	9.25744e-09	0.041048	0.019089	0.03152	953873	-0.0104	0.0018	3.4e-09	690482	No
IPF-BMI	rs5396	C	T	0.2711	1.77068e-18	0.018007	0.020741	0.3853	953873	-0.0154	0.0018	3e-17	785408	No
IPF-BMI	rs543874	G	A	0.1917	1.21919e-138	0.011131	0.023718	0.6389	953873	-0.0475	0.002	1.2e-122	795504	No
IPF-BMI	rs559267	G	A	0.3128	8.87516e-12	-0.0011509	0.019975	0.9541	953873	-0.0115	0.0017	3e-11	794315	No
IPF-BMI	rs562664	T	C	0.2011	5.90126e-12	-0.0068191	0.023591	0.7725	953873	-0.015	0.0022	1.4e-11	667298	No
IPF-BMI	rs577525	C	T	0.5432	6.81364e-24	0.011167	0.020171	0.5798	903869	-0.0166	0.0017	9.7e-22	690616	No
IPF-BMI	rs580438	T	C	0.3263	2.12034e-10	0.0058908	0.019833	0.7665	953873	0.0114	0.0018	6.5e-10	684407	No
IPF-BMI	rs585597	C	T	0.3337	1.88918e-08	0.0076995	0.021111	0.7153	903869	0.0102	0.0018	2.6e-08	685720	No
IPF-BMI	rs591088	T	C	0.5525	1.47107e-08	-0.012867	0.018792	0.4935	953873	-0.0097	0.0017	1.6e-08	691522	No
IPF-BMI	rs599823	C	T	0.07801	2.68593e-10	-0.034317	0.034381	0.3182	953873	0.0189	0.003	3.5e-10	692270	No
IPF-BMI	rs6014523	C	T	0.1879	8.3499e-12	-0.011267	0.023603	0.6331	953873	0.0149	0.0022	1.4e-11	691275	No
IPF-BMI	rs6019482	T	C	0.1709	3.1484e-15	0.026456	0.027469	0.3355	903869	-0.0178	0.0023	2.8e-14	685234	No
IPF-BMI	rs6023655	G	A	0.7686	3.05642e-11	0.043843	0.023988	0.06759	903869	0.0132	0.002	8.9e-11	687511	No
IPF-BMI	rs6031855	T	C	0.2619	2.35959e-08	0.009421	0.021115	0.6555	953873	0.0107	0.0019	4.4e-08	692233	No
IPF-BMI	rs6044156	A	C	0.8012	8.05071e-10	-0.0034332	0.023089	0.8818	953873	0.0129	0.0021	8.3e-10	689474	No
IPF-BMI	rs6044641	A	G	0.1752	6.75938e-09	0.017274	0.024583	0.4822	953873	0.0134	0.0023	6.9e-09	692220	No
IPF-BMI	rs6047046	G	A	0.4791	1.00752e-08	0.012912	0.020154	0.5218	903869	0.0098	0.0017	1.8e-08	682140	No
IPF-BMI	rs6050215	T	C	0.9714	1.39613e-09	-0.041004	0.06157	0.5054	937232	0.0291	0.0048	1.2e-09	753493	No
IPF-BMI	rs6074432	T	C	0.5374	4.47252e-08	0.0055637	0.020306	0.7841	903869	-0.0094	0.0017	6.1e-08	690364	No
IPF-BMI	rs6090041	A	G	0.7138	3.42331e-12	0.013208	0.022111	0.5503	903869	0.0124	0.0018	4.9e-12	787856	No
IPF-BMI	rs6095604	T	C	0.5328	3.88455e-08	0.065964	0.018792	0.0004476	953873	0.0079	0.0017	6.4e-06	691732	Yes
IPF-BMI	rs6134650	G	A	0.3111	4.30364e-09	0.030376	0.021922	0.1658	903869	-0.0112	0.0019	6.3e-09	690374	No
IPF-BMI	rs6142096	A	G	0.532	1.83863e-16	-0.017054	0.01873	0.3625	953873	0.0137	0.0017	1.8e-15	690983	No
IPF-BMI	rs621042	A	C	0.455	2.80001e-10	0.033905	0.018723	0.07017	953873	-0.0107	0.0017	6.3e-10	689121	No
IPF-BMI	rs634042	C	T	0.3491	3.80169e-08	0.040863	0.019475	0.03589	953873	-0.01	0.0018	2e-08	692479	No
IPF-BMI	rs6414674	G	T	0.9427	1.78395e-08	-0.00019674	0.043327	0.9964	937232	-0.021	0.0037	1.2e-08	692056	No
IPF-BMI	rs6419734	C	T	0.8513	1.96841e-12	-0.034536	0.026699	0.1958	953873	0.0174	0.0025	1.9e-12	688250	No
IPF-BMI	rs641990	A	G	0.5033	9.92358e-12	0.053469	0.018674	0.004192	953873	0.0108	0.0016	2.7e-11	786146	No
IPF-BMI	rs6425446	G	A	0.4565	1.00663e-16	0.013459	0.020019	0.5014	903869	0.013	0.0016	2e-15	792894	No
IPF-BMI	rs6433243	C	T	0.6555	1.88918e-08	-0.023595	0.021046	0.2623	903869	0.0102	0.0018	1.2e-08	691231	No
IPF-BMI	rs6442101	T	C	0.7025	3.60089e-12	-0.032041	0.020274	0.114	953873	-0.0117	0.0017	2.5e-11	795233	No
IPF-BMI	rs6443750	C	T	0.7947	9.87586e-13	0.00016436	0.027993	0.9953	887228	-0.0148	0.0021	3.2e-12	776837	No
IPF-BMI	rs6447951	T	C	0.3484	1.49303e-09	0.017564	0.019796	0.3749	953873	-0.0115	0.0019	7.3e-10	679291	No
IPF-BMI	rs6461115	G	A	0.2512	1.25112e-14	-0.0065092	0.021682	0.764	953873	0.0144	0.0019	1.2e-13	791735	No
IPF-BMI	rs6468188	C	T	0.496	3.23987e-09	-0.020165	0.018639	0.2793	953873	0.0095	0.0016	5.2e-09	787883	No
IPF-BMI	rs6471941	A	G	0.2113	4.44983e-14	0.019821	0.023598	0.4009	953873	0.0156	0.0021	3.1e-13	793986	No
IPF-BMI	rs6474945	T	G	0.4572	1.26232e-33	-0.03789	0.018808	0.04395	953873	-0.0186	0.0016	4.7e-30	786471	No
IPF-BMI	rs6477694	T	C	0.6214	2.18914e-13	-0.0055391	0.019491	0.7763	953873	-0.0123	0.0017	3.8e-13	789230	No
IPF-BMI	rs6479905	G	A	0.4803	6.98312e-15	-0.011471	0.018669	0.5389	953873	-0.013	0.0017	3.7e-14	692322	No
IPF-BMI	rs6488898	A	G	0.911	2.61272e-09	-0.053912	0.034387	0.1169	953873	0.0197	0.0033	3.9e-09	679825	No
IPF-BMI	rs6489244	C	T	0.4465	3.12786e-16	-0.026444	0.018793	0.1594	953873	-0.0128	0.0016	3.3e-15	794872	No
IPF-BMI	rs6491207	A	G	0.7831	4.42182e-11	0.0032006	0.024164	0.8946	903869	0.0131	0.002	1.4e-10	677012	No
IPF-BMI	rs6499653	C	T	0.7444	5.01291e-46	0.032652	0.023035	0.1563	903869	0.0259	0.0019	6.8e-41	774528	No
IPF-BMI	rs651548	G	A	0.6367	3.64699e-15	0.0030417	0.020726	0.8833	903869	0.0139	0.0018	2e-14	680904	No
IPF-BMI	rs653264	A	G	0.4914	6.87332e-09	-0.0025701	0.01885	0.8916	953873	-0.0099	0.0017	9.3e-09	686404	No
IPF-BMI	rs6548221	G	A	0.7884	1.60043e-14	0.027451	0.023951	0.2517	937232	0.0151	0.002	1.7e-14	795394	No
IPF-BMI	rs6550052	C	A	0.3128	3.69513e-08	-0.075699	0.021749	0.0005003	903869	0.0089	0.0019	3.4e-06	691458	Yes
IPF-BMI	rs655510	C	A	0.5847	8.87516e-12	0.018627	0.018969	0.3261	953873	0.0115	0.0017	3.9e-11	690954	No
IPF-BMI	rs6556301	T	G	0.3649	6.8294e-10	0.01778	0.019544	0.363	953873	-0.0111	0.0018	4.1e-10	734744	No
IPF-BMI	rs6564360	G	A	0.1871	8.41924e-10	0.015774	0.023854	0.5085	953873	-0.0135	0.0022	1.2e-09	690911	No
IPF-BMI	rs6567160	C	T	0.216	1.01041e-205	0.0043929	0.022429	0.8447	953873	-0.055	0.0019	1.8e-178	795048	No
IPF-BMI	rs6569648	T	C	0.7666	2.41702e-11	0.01437	0.022132	0.5161	953873	-0.0126	0.0019	3.7e-11	795618	No
IPF-BMI	rs6574093	T	G	0.3861	6.44644e-09	0.054887	0.020749	0.008163	903869	0.0105	0.0018	1.2e-08	671127	No
IPF-BMI	rs6575997	G	A	0.4175	1.00752e-08	0.001045	0.020306	0.959	903869	-0.0098	0.0017	1.8e-08	690704	No
IPF-BMI	rs6589497	C	T	0.1197	2.38882e-08	-0.008844	0.031208	0.7769	903869	-0.0152	0.0027	1.6e-08	692536	No
IPF-BMI	rs6594734	A	G	0.1868	4.04841e-08	-0.0043426	0.024081	0.8569	953873	0.0122	0.0022	3.2e-08	692356	No
IPF-BMI	rs6594967	C	T	0.3406	1.46365e-09	0.021584	0.021107	0.3065	903869	0.0109	0.0018	3.4e-09	689250	No
IPF-BMI	rs6597173	T	C	0.6704	6.44644e-09	-0.023557	0.02126	0.2678	903869	0.0105	0.0018	1.2e-08	692361	No
IPF-BMI	rs6597972	T	C	0.6278	1.88918e-08	0.023439	0.019364	0.2261	953873	0.0102	0.0018	1.8e-08	685408	No
IPF-BMI	rs664409	A	G	0.3755	2.68464e-08	-0.013557	0.019183	0.4798	953873	0.0101	0.0018	1.5e-08	692264	No
IPF-BMI	rs6691857	T	C	0.0271	6.58179e-12	-0.042638	0.059411	0.473	755859	-0.0347	0.0051	6.9e-12	686532	No
IPF-BMI	rs6692586	G	A	0.8478	1.27676e-17	-0.0076366	0.025412	0.7638	953873	0.0192	0.0023	1.1e-16	690921	No
IPF-BMI	rs6695119	T	C	0.02008	5.5193e-13	0.074511	0.074204	0.3153	903869	0.0413	0.0058	1.3e-12	601292	No
IPF-BMI	rs6707445	A	G	0.446	1.90566e-14	0.051836	0.020116	0.00997	903869	0.0128	0.0017	2.1e-13	679298	No
IPF-BMI	rs6707848	C	T	0.6881	5.89823e-15	0.061561	0.020099	0.002192	953873	0.0138	0.0018	8.2e-14	691291	No
IPF-BMI	rs6710556	C	T	0.3855	1.47107e-08	-0.0029852	0.019078	0.8757	953873	0.0097	0.0017	3.2e-08	690619	No
IPF-BMI	rs6710871	A	G	0.1236	3.46868e-14	0.039674	0.027606	0.1507	953873	0.0179	0.0024	1e-13	741157	No
IPF-BMI	rs6720868	T	C	0.3175	1.03536e-18	-0.01369	0.019976	0.4932	953873	0.0155	0.0018	5.1e-17	691649	No
IPF-BMI	rs6721498	A	G	0.5217	2.18914e-13	-0.031194	0.018704	0.09536	953873	-0.0123	0.0017	7e-13	692254	No
IPF-BMI	rs6735824	G	A	0.8045	8.31892e-21	-0.020406	0.023273	0.3806	953873	0.0191	0.0021	7.6e-19	687055	No
IPF-BMI	rs6738445	C	T	0.7362	6.19305e-14	0.02164	0.022517	0.3365	903869	-0.0133	0.0018	1.9e-13	787966	No
IPF-BMI	rs6741690	G	A	0.2491	1.49303e-09	-0.028106	0.02139	0.1889	953873	0.0115	0.0019	3.1e-09	683650	No
IPF-BMI	rs6757412	T	G	0.77	5.35949e-11	0.014778	0.022274	0.507	953873	-0.0137	0.0021	1.6e-10	663547	No
IPF-BMI	rs6777784	T	G	0.6303	6.44644e-09	-0.01417	0.020655	0.4927	903869	0.0105	0.0018	4.7e-09	679371	No
IPF-BMI	rs6781254	T	C	0.2968	4.64061e-10	0.0015588	0.020505	0.9394	953873	0.0112	0.0018	4.9e-10	777021	No
IPF-BMI	rs6804842	G	A	0.5724	3.60797e-21	-0.027271	0.01884	0.1478	953873	-0.0156	0.0017	3.6e-21	789179	No
IPF-BMI	rs6805114	G	A	0.3283	4.24464e-11	-0.026049	0.019766	0.1875	953873	-0.0118	0.0018	8.5e-11	692214	No
IPF-BMI	rs6808814	C	T	0.2508	1.10792e-08	-0.0064951	0.023148	0.779	903869	0.0115	0.002	5.4e-09	690974	No
IPF-BMI	rs6809832	C	T	0.145	1.40628e-14	-0.015596	0.026401	0.5547	953873	0.0174	0.0023	4e-14	795116	No
IPF-BMI	rs6818414	C	T	0.479	1.47107e-08	-0.0038898	0.018631	0.8346	953873	-0.0097	0.0017	1.6e-08	685947	No
IPF-BMI	rs682408	G	T	0.4949	1.54795e-13	0.031649	0.020143	0.1161	903869	-0.0131	0.0018	1.3e-13	671192	No
IPF-BMI	rs6827083	G	A	0.4285	1.39613e-09	-0.016817	0.020166	0.4043	903869	-0.0097	0.0016	4.8e-09	794577	No
IPF-BMI	rs6832762	A	G	0.5103	9.57603e-10	-0.010514	0.018737	0.5747	953873	-0.0104	0.0017	1.9e-09	684397	No
IPF-BMI	rs6849518	T	C	0.1372	2.04697e-11	0.057032	0.027705	0.03954	953873	0.0173	0.0026	2.6e-11	687979	No
IPF-BMI	rs6854583	C	A	0.4413	1.00752e-08	-0.015106	0.018926	0.4248	953873	0.0098	0.0017	1.8e-08	691856	No
IPF-BMI	rs6857	T	C	0.1793	4.25103e-28	-0.036468	0.026379	0.1668	937232	-0.0244	0.0023	2.6e-25	687471	No
IPF-BMI	rs6859261	A	G	0.0899	1.76425e-08	-0.042148	0.032748	0.1981	953873	-0.0176	0.0031	1e-08	690185	No
IPF-BMI	rs6862861	A	G	0.6383	2.2228e-12	-0.013958	0.019298	0.4695	953873	0.0125	0.0018	2.2e-12	692486	No
IPF-BMI	rs6870983	T	C	0.2069	5.10905e-26	0.023332	0.02267	0.3034	953873	-0.0204	0.002	6.5e-25	792455	No
IPF-BMI	rs687672	C	T	0.8104	2.07533e-16	-0.029873	0.023852	0.2104	953873	0.0177	0.0022	1.7e-15	637899	No
IPF-BMI	rs6879326	C	T	0.5056	1.00752e-08	-0.017707	0.018772	0.3455	953873	-0.0098	0.0017	1.3e-08	690684	No
IPF-BMI	rs6885199	A	G	0.03218	7.72001e-10	0.085886	0.051167	0.09324	953873	0.0289	0.0047	1.1e-09	660188	No
IPF-BMI	rs6900723	C	T	0.3314	4.64061e-10	-0.022796	0.019972	0.2537	953873	-0.0112	0.0018	1.4e-09	690104	No
IPF-BMI	rs6901756	C	T	0.1129	6.17102e-09	-0.011696	0.029075	0.6875	953873	0.0146	0.0025	2.9e-09	795378	No
IPF-BMI	rs6903387	A	G	0.5769	1.90566e-14	-0.009259	0.020313	0.6485	903869	0.0128	0.0017	1.2e-13	687931	No
IPF-BMI	rs6905323	G	A	0.2793	3.22191e-09	-0.075745	0.021224	0.0003586	953873	0.0099	0.0019	3.9e-07	691852	No
IPF-BMI	rs6910590	A	G	0.1901	2.13151e-09	0.031153	0.025464	0.2212	903869	-0.0126	0.0021	4e-09	691753	No
IPF-BMI	rs6919443	A	G	0.4317	2.13949e-08	-0.020731	0.020093	0.3022	903869	-0.0096	0.0017	4.3e-08	691422	No
IPF-BMI	rs6921533	C	T	0.7055	5.03535e-10	-0.022341	0.022069	0.3114	903869	0.0118	0.0019	5.6e-10	690769	No
IPF-BMI	rs6922607	G	A	0.1901	3.04792e-08	0.027199	0.023665	0.2504	953873	-0.0123	0.0022	2.1e-08	680256	No
IPF-BMI	rs6930066	C	T	0.6654	9.25744e-09	-0.037841	0.019718	0.05498	953873	0.0104	0.0018	1.3e-08	687866	No
IPF-BMI	rs6933607	A	G	0.2511	7.64931e-16	-0.010237	0.021792	0.6385	953873	-0.0158	0.002	9.8e-15	689933	No
IPF-BMI	rs6942274	A	G	0.238	2.12844e-12	0.021651	0.021594	0.316	953873	0.0139	0.002	1.2e-12	690490	No
IPF-BMI	rs6963840	T	C	0.1418	1.16759e-10	0.03499	0.026447	0.1858	953873	0.0154	0.0024	3.4e-10	637209	No
IPF-BMI	rs6964833	T	C	0.7542	2.81662e-17	0.0073646	0.02154	0.7324	953873	-0.0157	0.0019	1.2e-16	767150	No
IPF-BMI	rs7006629	T	C	0.5349	1.20956e-10	0.017246	0.018718	0.3569	953873	0.0109	0.0017	2.5e-10	691635	No
IPF-BMI	rs7024334	G	T	0.7792	3.14093e-12	-0.010083	0.024172	0.6766	903869	0.0138	0.002	3.1e-12	782431	No
IPF-BMI	rs7031064	G	A	0.4852	1.84393e-10	-0.020949	0.018674	0.2619	953873	0.0108	0.0017	3.1e-10	691926	No
IPF-BMI	rs704084	C	T	0.08891	1.43575e-08	-0.0079393	0.03588	0.8249	903869	-0.0177	0.0031	1.2e-08	768588	No
IPF-BMI	rs7043482	C	A	0.3397	4.47252e-08	-0.0019009	0.019707	0.9232	953873	0.0094	0.0017	6.7e-08	791738	Yes
IPF-BMI	rs7046665	G	T	0.3523	4.24464e-11	-0.0049906	0.019539	0.7984	953873	0.0118	0.0018	1.1e-10	691455	No
IPF-BMI	rs7083450	T	C	0.8605	2.83851e-12	0.020062	0.026262	0.4449	953873	0.0159	0.0023	1.7e-12	795609	No
IPF-BMI	rs708727	A	G	0.4179	5.14382e-11	-0.01883	0.018944	0.3202	953873	-0.0111	0.0017	2.1e-10	688706	No
IPF-BMI	rs7098100	A	G	0.3375	2.08375e-26	0.025444	0.019574	0.1936	953873	0.0185	0.0018	5.3e-24	680752	No
IPF-BMI	rs7119801	G	A	0.1796	1.71549e-08	0.029888	0.024398	0.2206	953873	0.0125	0.0022	2.2e-08	690973	No
IPF-BMI	rs7120873	T	C	0.1067	1.62804e-10	0.071265	0.030269	0.01855	953873	0.0172	0.0027	3.4e-10	691850	No
IPF-BMI	rs7123876	C	T	0.2852	3.48302e-10	-0.023058	0.021335	0.2798	953873	-0.0119	0.0019	2.2e-10	793551	No
IPF-BMI	rs7124681	A	C	0.4109	1.11528e-66	0.019127	0.018972	0.3134	953873	0.0263	0.0016	3.2e-58	795474	No
IPF-BMI	rs7132908	A	G	0.3973	6.65512e-70	-0.0073448	0.019102	0.7006	953873	0.0303	0.0018	2.7e-61	637529	No
IPF-BMI	rs7133378	A	G	0.311	2.2228e-12	-0.013733	0.01998	0.4919	953873	0.0125	0.0018	9.4e-13	784423	No
IPF-BMI	rs7134628	A	G	0.1002	8.05071e-10	-0.063499	0.033408	0.05734	937232	0.0172	0.0028	1.2e-09	691228	No
IPF-BMI	rs7143652	C	T	0.6601	6.8294e-10	-0.02744	0.019798	0.1658	953873	0.0111	0.0018	6.3e-10	690256	No
IPF-BMI	rs7144011	T	G	0.2256	3.31748e-49	0.013661	0.02247	0.5432	953873	0.0282	0.002	5.2e-47	794117	No
IPF-BMI	rs7144747	A	G	0.1143	9.72596e-10	-0.029696	0.028847	0.3033	953873	-0.0159	0.0026	1.1e-09	692218	No
IPF-BMI	rs7147503	T	C	0.4018	2.81452e-11	-0.022806	0.01919	0.2347	953873	-0.0119	0.0018	2e-11	691094	No
IPF-BMI	rs715	C	T	0.3112	2.81662e-17	0.017156	0.019995	0.3909	953873	-0.0157	0.0019	5.4e-16	626870	No
IPF-BMI	rs7162238	G	A	0.6089	6.44644e-09	0.0049083	0.019123	0.7974	953873	0.0105	0.0018	2.8e-09	682929	No
IPF-BMI	rs7163407	C	T	0.09098	8.27354e-11	0.022137	0.031524	0.4825	953873	0.0181	0.0028	1.8e-10	690917	No
IPF-BMI	rs7164558	G	A	0.596	1.88918e-08	-0.016631	0.019032	0.3822	953873	0.0102	0.0018	1.4e-08	681211	No
IPF-BMI	rs7177848	A	G	0.1161	1.62804e-10	0.0108	0.02998	0.7187	953873	0.0172	0.0027	2.8e-10	792885	No
IPF-BMI	rs7200919	A	G	0.4156	3.09944e-08	-0.013101	0.018923	0.4887	953873	0.0095	0.0017	9.3e-09	793695	No
IPF-BMI	rs7206395	A	G	0.1798	3.04792e-08	-0.0011842	0.02398	0.9606	953873	0.0123	0.0022	1.5e-08	687108	No
IPF-BMI	rs7209235	A	G	0.7256	6.08645e-09	-0.011805	0.022345	0.5973	903869	-0.0111	0.0019	8e-09	683445	No
IPF-BMI	rs7210438	T	C	0.2687	6.51177e-13	0.004699	0.021292	0.8253	953873	0.0142	0.002	9.6e-13	684951	No
IPF-BMI	rs7211567	T	C	0.2298	3.02703e-12	0.0083916	0.02377	0.7241	903869	-0.0145	0.0021	4.5e-12	686595	No
IPF-BMI	rs7217226	G	T	0.3458	6.98312e-15	-0.0058858	0.019493	0.7627	953873	-0.013	0.0017	2.6e-14	788202	No
IPF-BMI	rs7222349	A	G	0.3396	1.42575e-10	-0.020543	0.01964	0.2956	953873	0.0115	0.0018	3.3e-10	692215	No
IPF-BMI	rs7228347	G	T	0.1169	4.27648e-21	-0.065323	0.030703	0.03337	903869	0.0229	0.0025	1e-19	785601	No
IPF-BMI	rs7230021	A	G	0.2464	1.46365e-09	-0.0090775	0.021453	0.6722	953873	-0.0109	0.0018	3.7e-09	793142	No
IPF-BMI	rs7239114	A	G	0.5428	1.35404e-13	0.034632	0.018831	0.0659	953873	0.0124	0.0017	1.2e-13	769496	No
IPF-BMI	rs7239999	C	T	0.337	3.09327e-09	-0.0069059	0.019643	0.7252	953873	-0.0107	0.0018	2.3e-09	692279	No
IPF-BMI	rs7243357	G	T	0.1995	1.90489e-21	-0.022305	0.023691	0.3464	953873	0.0194	0.0021	9.1e-20	791550	No
IPF-BMI	rs7249143	T	G	0.2956	2.41702e-11	-0.021915	0.023058	0.3419	621641	0.0126	0.0019	3.6e-11	678777	No
IPF-BMI	rs7254892	A	G	0.0327	5.62327e-09	-0.083634	0.053025	0.1147	953873	0.0281	0.0048	4e-09	717789	No
IPF-BMI	rs7271567	A	G	0.0986	9.55344e-11	0.025979	0.031268	0.406	953873	0.0174	0.0027	1e-10	790474	No
IPF-BMI	rs7290372	G	T	0.4647	1.10792e-08	0.0068576	0.02002	0.7319	903869	-0.0092	0.0016	1.5e-08	792918	No
IPF-BMI	rs7318089	G	A	0.1226	7.46262e-10	-0.015174	0.02752	0.5814	953873	0.016	0.0026	8.3e-10	687289	No
IPF-BMI	rs7318817	T	C	0.6175	1.03536e-18	0.0083985	0.019144	0.6609	953873	-0.0155	0.0018	2.7e-18	691917	No
IPF-BMI	rs7323827	G	A	0.3136	1.88918e-08	0.0005984	0.021523	0.9778	903869	0.0102	0.0018	3.3e-08	689566	No
IPF-BMI	rs7328849	A	G	0.7706	2.03507e-16	0.07065	0.022016	0.001332	953873	-0.0169	0.0021	3.2e-16	676206	No
IPF-BMI	rs7332115	G	T	0.3904	5.72712e-22	0.017142	0.019164	0.3711	953873	0.0159	0.0017	3.6e-21	795567	No
IPF-BMI	rs733320	A	C	0.1498	2.81921e-09	-0.014157	0.026159	0.5884	953873	0.0143	0.0024	2.5e-09	691336	No
IPF-BMI	rs7334078	C	T	0.2821	1.6509e-10	-0.01874	0.022273	0.4001	903869	0.0121	0.0019	2.2e-10	688374	No
IPF-BMI	rs733594	T	C	0.7215	5.89823e-15	-0.0038462	0.022483	0.8642	903869	0.0138	0.0018	5.9e-14	791828	No
IPF-BMI	rs7357604	G	A	0.3953	6.44644e-09	-0.04384	0.019232	0.02263	953873	-0.0105	0.0018	2.1e-09	690019	No
IPF-BMI	rs736718	T	G	0.4827	2.13151e-09	-0.017542	0.018711	0.3485	953873	-0.0102	0.0017	4.2e-09	678341	No
IPF-BMI	rs7377083	A	C	0.4471	9.10709e-31	0.027795	0.019148	0.1466	953873	0.02	0.0018	1.4e-27	621633	No
IPF-BMI	rs738140	G	A	0.3254	6.24382e-13	-0.010684	0.021591	0.6207	903869	0.0135	0.0019	5.1e-13	687178	No
IPF-BMI	rs740157	G	A	0.5584	1.94211e-13	0.012045	0.018798	0.5217	953873	0.0116	0.0016	1.8e-12	787152	No
IPF-BMI	rs7433344	C	T	0.5954	4.67065e-09	-0.034209	0.018944	0.07095	953873	0.01	0.0017	1e-08	686473	No
IPF-BMI	rs7488867	T	C	0.2633	5.10905e-26	0.003672	0.021008	0.8612	953873	-0.0204	0.002	8.4e-24	635746	No
IPF-BMI	rs7501461	T	C	0.4156	2.13151e-09	-0.040073	0.018958	0.03454	953873	0.0102	0.0017	4.1e-09	690927	No
IPF-BMI	rs7512146	T	G	0.5045	4.47252e-08	-0.015681	0.018706	0.4019	953873	-0.0094	0.0017	3.9e-08	688657	No
IPF-BMI	rs7519259	A	G	0.5386	8.3423e-14	0.011207	0.018729	0.5496	953873	0.0125	0.0017	3.8e-13	681362	No
IPF-BMI	rs7523731	A	G	0.152	1.10792e-08	-0.007174	0.026612	0.7875	953873	0.0138	0.0024	1.4e-08	688508	No
IPF-BMI	rs7526754	T	C	0.6265	1.32478e-08	-0.013368	0.020964	0.5237	903869	-0.0103	0.0018	1.8e-08	675804	No
IPF-BMI	rs752993	A	G	0.4662	2.13151e-09	0.0050667	0.018701	0.7864	953873	0.0102	0.0017	3.4e-09	691513	No
IPF-BMI	rs7531118	C	T	0.5514	3.3237e-63	-0.025496	0.020151	0.2058	903869	-0.0256	0.0016	3.6e-54	781714	No
IPF-BMI	rs7531656	G	A	0.6609	9.41051e-33	0.0021997	0.019797	0.9115	953873	0.0195	0.0017	7.4e-29	794253	No
IPF-BMI	rs7535528	A	G	0.36	5.12496e-18	0.022065	0.02109	0.2955	903869	-0.0152	0.0018	1.4e-16	632868	No
IPF-BMI	rs7536433	T	C	0.203	1.84963e-15	-0.047399	0.023392	0.04274	953873	-0.0156	0.002	9.8e-15	789929	No
IPF-BMI	rs7550711	T	C	0.03922	8.78084e-42	-0.050876	0.05216	0.3294	953873	0.0649	0.005	3.2e-38	769184	No
IPF-BMI	rs7551507	T	C	0.5504	6.43184e-33	-0.0046624	0.018787	0.804	953873	-0.0184	0.0016	9.3e-30	794579	No
IPF-BMI	rs755407	C	T	0.6953	9.55344e-11	-0.0099908	0.020645	0.6284	953873	0.0116	0.0018	2.3e-10	790662	No
IPF-BMI	rs7557796	C	T	0.643	6.71587e-20	0.0011625	0.019459	0.9524	953873	0.016	0.0018	2.3e-19	692414	No
IPF-BMI	rs7560871	A	G	0.07685	1.20956e-10	-0.018675	0.036056	0.6045	953873	0.0218	0.0034	9.6e-11	691571	No
IPF-BMI	rs7561278	C	T	0.2189	1.33387e-14	0.0036862	0.024245	0.8792	903869	0.0159	0.0021	5.7e-14	677253	No
IPF-BMI	rs7567655	G	A	0.03658	2.13151e-09	-0.10027	0.04917	0.04142	953873	-0.027	0.0045	1.3e-09	781870	No
IPF-BMI	rs7573687	G	A	0.1849	1.12976e-14	-0.045991	0.0241	0.05635	953873	0.0167	0.0022	6.9e-14	691252	No
IPF-BMI	rs7581217	C	T	0.6494	7.2567e-10	0.030973	0.021124	0.1426	903869	0.0117	0.0019	2.6e-10	690507	No
IPF-BMI	rs7599312	A	G	0.2827	5.18755e-24	-0.0054679	0.021092	0.7954	953873	-0.0186	0.0019	6.9e-24	780823	No
IPF-BMI	rs7607351	C	T	0.411	1.43826e-12	0.034671	0.018973	0.06764	953873	0.0119	0.0017	8.4e-12	685674	No
IPF-BMI	rs7607369	G	A	0.5725	1.16434e-13	0.032669	0.018938	0.08452	953873	0.0117	0.0016	9.3e-13	790384	No
IPF-BMI	rs761423	C	T	0.4288	2.15345e-11	0.026909	0.018923	0.155	953873	0.0113	0.0017	5.5e-11	692545	No
IPF-BMI	rs7615099	G	A	0.3257	6.3791e-11	-0.019257	0.019925	0.3338	953873	0.0117	0.0018	2.2e-10	686104	No
IPF-BMI	rs7626250	T	C	0.7897	6.61491e-14	0.047911	0.023094	0.03802	953873	0.0155	0.0021	3.5e-13	689339	No
IPF-BMI	rs7627266	T	C	0.1501	1.85972e-11	-0.019835	0.026115	0.4475	953873	-0.016	0.0024	6e-11	684384	No
IPF-BMI	rs7628129	C	T	0.5035	1.20684e-20	-0.0009396	0.018843	0.9602	953873	-0.0154	0.0017	5.3e-19	683300	No
IPF-BMI	rs7633033	G	A	0.1073	1.39397e-08	-0.04326	0.030104	0.1507	953873	0.016	0.0028	1e-08	692174	No
IPF-BMI	rs7637989	T	G	0.119	1.37978e-15	-0.032358	0.028735	0.2601	953873	-0.0188	0.0024	9.3e-15	786942	No
IPF-BMI	rs7640233	C	T	0.5539	7.15666e-32	-0.0032978	0.018921	0.8616	953873	0.0181	0.0016	5.3e-29	792859	No
IPF-BMI	rs7647242	T	C	0.3885	2.51913e-15	0.037682	0.019109	0.04862	953873	0.0132	0.0017	5.1e-14	692026	No
IPF-BMI	rs7655341	C	T	0.2611	1.49303e-09	0.056508	0.021337	0.008089	953873	-0.0115	0.0019	3.5e-09	688870	No
IPF-BMI	rs7656367	G	A	0.4788	1.00752e-08	0.022858	0.018716	0.222	953873	-0.0098	0.0017	1.6e-08	685215	No
IPF-BMI	rs765875	T	C	0.5081	5.65534e-13	0.013947	0.018655	0.4547	953873	-0.0121	0.0017	3e-12	690961	No
IPF-BMI	rs7664678	G	T	0.326	6.8294e-10	0.049285	0.021733	0.02335	755859	-0.0111	0.0018	1.8e-09	692242	No
IPF-BMI	rs7669124	A	G	0.3533	6.19305e-14	0.005091	0.020815	0.8068	903869	0.0133	0.0018	2.2e-13	685891	No
IPF-BMI	rs7674623	T	C	0.1885	8.41924e-10	-0.018731	0.023798	0.4312	953873	0.0135	0.0022	5.7e-10	685776	No
IPF-BMI	rs7683836	A	G	0.5236	1.38518e-11	-0.021481	0.018741	0.2517	953873	-0.0114	0.0017	6.3e-11	686968	No
IPF-BMI	rs7683975	C	A	0.7341	7.7274e-11	-0.0015281	0.021104	0.9423	953873	-0.0123	0.0019	1.3e-10	690736	No
IPF-BMI	rs768840	A	G	0.4083	2.12034e-10	-0.008032	0.020411	0.6939	903869	0.0114	0.0018	2e-10	677485	No
IPF-BMI	rs769657	G	A	0.3309	2.44333e-14	-0.062882	0.021368	0.003253	903869	0.0135	0.0018	2.5e-13	686208	No
IPF-BMI	rs7711753	A	G	0.4365	9.88736e-18	-0.0070881	0.018782	0.7059	953873	-0.0134	0.0016	3.4e-16	794802	No
IPF-BMI	rs7713317	G	A	0.2899	2.19431e-20	0.0092966	0.020445	0.6493	953873	-0.0162	0.0018	3.9e-19	777181	No
IPF-BMI	rs7715256	T	G	0.5794	6.72673e-27	-0.02585	0.020192	0.2005	903869	-0.0166	0.0016	2.2e-24	795302	No
IPF-BMI	rs7727781	C	T	0.506	1.47107e-08	-0.023828	0.018695	0.2025	953873	0.0097	0.0017	1.9e-08	683127	No
IPF-BMI	rs7730898	A	G	0.7144	7.03891e-22	-0.00022644	0.020719	0.9913	953873	0.0168	0.0018	4.5e-20	792975	No
IPF-BMI	rs7734879	A	C	0.3385	9.27377e-13	0.0084295	0.019667	0.6682	953873	-0.0127	0.0018	1.9e-12	691906	No
IPF-BMI	rs774211	C	T	0.1533	2.36129e-10	-0.023839	0.025468	0.3492	953873	0.0139	0.0022	4.6e-10	794223	No
IPF-BMI	rs7742595	T	C	0.5636	5.14382e-11	-0.0090941	0.018845	0.6294	953873	0.0111	0.0017	1.6e-10	690444	No
IPF-BMI	rs7748777	A	G	0.4559	4.03292e-11	-0.048941	0.020108	0.01494	903869	0.0105	0.0016	1.6e-10	790069	No
IPF-BMI	rs7759489	T	C	0.1691	1.57053e-08	-0.00073989	0.026853	0.978	903869	-0.0131	0.0023	2.1e-08	671937	No
IPF-BMI	rs7760082	A	G	0.6627	8.03495e-12	-0.016712	0.019699	0.3962	953873	-0.0122	0.0018	2.9e-11	690649	No
IPF-BMI	rs7761859	C	T	0.7797	3.93552e-08	-0.010483	0.022693	0.6441	953873	0.0111	0.002	2.5e-08	784428	No
IPF-BMI	rs7771567	A	G	0.3528	1.14276e-16	0.066405	0.019588	0.0006988	953873	-0.0146	0.0018	4e-16	691353	No
IPF-BMI	rs7784465	C	T	0.1394	4.10792e-11	-0.027345	0.027038	0.3118	953873	-0.0164	0.0025	1.1e-10	685477	No
IPF-BMI	rs7788008	A	G	0.4413	1.96119e-21	0.022127	0.018821	0.2397	953873	-0.0157	0.0017	1.1e-19	690410	No
IPF-BMI	rs779206	A	G	0.7509	1.88302e-10	0.01703	0.021411	0.4264	953873	-0.0127	0.002	1.1e-10	689160	No
IPF-BMI	rs7796645	G	A	0.3753	3.2733e-08	0.059872	0.019439	0.00207	953873	-0.0095	0.0018	1.9e-07	686744	Yes
IPF-BMI	rs7811342	C	T	0.1229	7.14884e-12	-0.035838	0.031389	0.2536	903869	0.0197	0.0029	1.1e-11	676265	No
IPF-BMI	rs7823264	C	T	0.8313	3.53952e-10	0.022519	0.029125	0.4394	887228	-0.0144	0.0023	8e-10	688630	No
IPF-BMI	rs7826312	C	T	0.5853	9.57603e-10	-0.027641	0.018907	0.1438	953873	-0.0104	0.0017	4.9e-10	785343	No
IPF-BMI	rs7837587	C	T	0.5138	4.02347e-24	0.010567	0.019831	0.5942	953873	-0.0157	0.0016	1.1e-21	795285	No
IPF-BMI	rs784256	A	G	0.8196	3.04792e-08	0.030987	0.025923	0.232	903869	0.0123	0.0022	3.6e-08	686567	No
IPF-BMI	rs784944	G	A	0.7313	1.13125e-10	-0.070806	0.022648	0.00177	903869	0.0122	0.0019	3.9e-10	688210	No
IPF-BMI	rs7865157	T	C	0.09977	2.3075e-10	0.0010337	0.034126	0.9758	903869	0.0177	0.0028	3.7e-10	690934	No
IPF-BMI	rs7869771	C	A	0.2464	7.33921e-14	-0.0064862	0.021343	0.7612	953873	0.014	0.0019	4.9e-13	679436	No
IPF-BMI	rs7899106	G	A	0.04628	3.78784e-20	-0.10353	0.044217	0.01921	953873	-0.0331	0.0037	1e-18	793689	No
IPF-BMI	rs7913633	T	C	0.5982	2.68464e-08	-0.018112	0.018997	0.3404	953873	-0.0101	0.0018	9.6e-09	687596	No
IPF-BMI	rs7928523	T	C	0.3061	8.04489e-35	-0.0051881	0.02007	0.796	953873	0.0213	0.0018	8.1e-31	692402	No
IPF-BMI	rs7929418	C	T	0.6072	3.14231e-10	0.017098	0.019208	0.3734	953873	0.0113	0.0018	1.7e-10	688490	No
IPF-BMI	rs7932863	G	A	0.699	1.24912e-11	-0.14855	0.022107	1.824e-11	903869	-0.0008	0.002	0.69	679556	No
IPF-BMI	rs7933205	G	A	0.7987	4.63055e-08	-0.016212	0.023311	0.4868	953873	-0.0116	0.0021	3.2e-08	692432	No
IPF-BMI	rs7940245	T	C	0.1582	1.44816e-08	-0.012266	0.025641	0.6324	953873	-0.0137	0.0024	6.6e-09	679618	No
IPF-BMI	rs7941030	C	T	0.3932	3.33474e-11	0.020213	0.019135	0.2908	953873	-0.0112	0.0017	2e-11	795457	No
IPF-BMI	rs7948120	T	C	0.2409	2.17264e-12	-0.043893	0.023263	0.05919	903869	-0.0132	0.0019	7.3e-12	756039	No
IPF-BMI	rs7952757	T	C	0.6647	1.20595e-08	0.027817	0.019954	0.1633	953873	-0.0109	0.0019	4.6e-09	689433	No
IPF-BMI	rs7963783	G	T	0.2891	2.41702e-11	-0.015877	0.020679	0.4426	953873	0.0126	0.0019	4e-11	689765	No
IPF-BMI	rs7968230	G	A	0.6608	1.54795e-13	-0.03289	0.019879	0.09803	953873	0.0131	0.0018	1.6e-12	690439	No
IPF-BMI	rs7970953	A	G	0.2929	2.44333e-14	-0.012337	0.020482	0.5469	953873	0.0135	0.0018	9.8e-14	788417	No
IPF-BMI	rs7975791	T	C	0.03156	8.23725e-10	-0.10182	0.066115	0.1236	887228	-0.0264	0.0043	1.1e-09	770139	No
IPF-BMI	rs7982732	A	G	0.3908	2.12034e-10	0.023079	0.01906	0.2259	953873	-0.0114	0.0018	8.9e-11	692243	No
IPF-BMI	rs7987314	T	G	0.8942	2.61337e-08	-0.029366	0.029868	0.3255	953873	-0.0146	0.0026	1.4e-08	793677	No
IPF-BMI	rs799449	T	C	0.5147	6.98312e-15	-0.0023937	0.020247	0.9059	903869	0.013	0.0017	8.7e-14	684521	No
IPF-BMI	rs7995015	G	T	0.6869	1.09639e-11	-0.030121	0.021815	0.1674	903869	0.0128	0.0019	1.1e-11	685310	No
IPF-BMI	rs8007097	T	C	0.4511	3.16144e-09	0.0053063	0.01881	0.7779	953873	-0.0101	0.0017	7.2e-09	682026	No
IPF-BMI	rs8016771	G	T	0.08857	8.85513e-10	0.01309	0.032802	0.6898	953873	-0.019	0.0031	1.1e-09	691604	No
IPF-BMI	rs802460	T	C	0.6293	3.09327e-09	0.030606	0.019576	0.118	953873	0.0107	0.0018	2.8e-09	691882	No
IPF-BMI	rs8025790	T	G	0.2013	5.84584e-58	-0.021511	0.024449	0.3789	937232	-0.0291	0.0019	1.1e-50	795278	No
IPF-BMI	rs8030477	T	C	0.6736	2.68569e-28	0.0085192	0.019913	0.6688	953873	0.0181	0.0017	4.4e-25	790159	No
IPF-BMI	rs8036040	A	C	0.4904	1.20956e-10	-0.0043033	0.018691	0.8179	953873	0.0109	0.0017	2.7e-10	691068	No
IPF-BMI	rs8042785	C	T	0.2435	1.88302e-10	-0.0060495	0.021588	0.7793	953873	-0.0127	0.002	2.9e-10	692374	No
IPF-BMI	rs8047395	A	G	0.5118	0	0.0081862	0.018644	0.6606	953873	0.0642	0.0017	0	788856	No
IPF-BMI	rs8050755	C	T	0.136	1.49172e-08	-0.0050105	0.031405	0.8732	887228	0.0154	0.0027	7.5e-09	663354	No
IPF-BMI	rs8067737	C	T	0.8545	4.36503e-08	-0.022596	0.03301	0.4937	887228	0.0166	0.003	3.2e-08	649518	No
IPF-BMI	rs8070454	T	C	0.3965	1.00752e-08	-0.021862	0.019095	0.2522	953873	-0.0098	0.0017	4.2e-09	795617	No
IPF-BMI	rs8071182	A	G	0.1672	1.56759e-09	0.030385	0.024857	0.2216	953873	0.0133	0.0022	2.1e-09	771437	No
IPF-BMI	rs8075273	A	C	0.2639	6.19305e-14	0.010284	0.022605	0.6491	903869	-0.0133	0.0018	3.7e-13	795026	No
IPF-BMI	rs8079754	G	A	0.2088	3.12786e-16	-0.0050731	0.023007	0.8255	953873	-0.0184	0.0023	4.6e-16	591299	No
IPF-BMI	rs8092503	G	A	0.2654	5.08318e-19	0.026418	0.021662	0.2226	953873	-0.0165	0.0019	2.3e-17	777619	No
IPF-BMI	rs8097544	G	A	0.1538	3.12786e-16	0.003588	0.027859	0.8975	903869	-0.02	0.0025	9.3e-16	686083	No
IPF-BMI	rs8102137	C	T	0.3382	1.08695e-28	0.0054884	0.019765	0.7813	953873	-0.0193	0.0018	1.7e-25	692575	No
IPF-BMI	rs811054	T	C	0.5535	2.111e-17	-0.022296	0.020192	0.2695	903869	0.0141	0.0017	2.7e-17	779353	No
IPF-BMI	rs811715	A	G	0.5072	3.33474e-11	0.028336	0.020029	0.1571	903869	-0.0112	0.0017	8.1e-11	688939	No
IPF-BMI	rs8123881	G	A	0.159	6.87125e-17	-0.032302	0.026282	0.2191	953873	-0.0196	0.0024	4.4e-16	793018	No
IPF-BMI	rs8126575	G	T	0.1512	2.78796e-09	0.013468	0.030857	0.6625	887228	0.0149	0.0025	4.1e-09	743423	No
IPF-BMI	rs8181823	C	A	0.7505	1.88302e-10	0.024838	0.021541	0.2489	953873	-0.0127	0.002	4.1e-10	691345	No
IPF-BMI	rs821116	A	G	0.3111	1.6509e-10	0.010056	0.020179	0.6182	953873	-0.0121	0.0019	3.5e-10	682618	No
IPF-BMI	rs825688	T	C	0.4525	3.09944e-08	-0.017643	0.018805	0.3481	953873	-0.0095	0.0017	4.7e-08	686144	No
IPF-BMI	rs827092	C	T	0.4395	1.15584e-14	-0.00094982	0.018817	0.9597	953873	0.0129	0.0017	1.1e-13	692482	No
IPF-BMI	rs842192	C	A	0.8493	2.85357e-09	-0.026566	0.02622	0.311	953873	-0.0137	0.0023	4.8e-09	779476	No
IPF-BMI	rs845084	A	G	0.2653	1.43826e-12	0.0023794	0.021174	0.9105	953873	0.014	0.002	1.3e-12	685413	No
IPF-BMI	rs849135	A	G	0.4896	6.16371e-12	-0.032736	0.018654	0.07928	953873	0.0109	0.0016	2e-11	793909	No
IPF-BMI	rs8565	C	T	0.6996	8.58082e-09	0.021662	0.020697	0.2953	953873	0.011	0.0019	1.4e-08	692589	No
IPF-BMI	rs8567	G	A	0.5239	2.45966e-08	0.018006	0.020319	0.3755	903869	-0.009	0.0016	4.3e-08	784841	No
IPF-BMI	rs860013	C	T	0.7429	4.55919e-08	-0.02692	0.021302	0.2063	953873	0.0105	0.0019	5e-08	691716	No
IPF-BMI	rs863750	T	C	0.5978	1.38518e-11	0.026381	0.019001	0.165	953873	-0.0114	0.0017	7.6e-12	790879	No
IPF-BMI	rs865809	G	A	0.749	1.88302e-10	-0.0085934	0.02197	0.6957	953873	0.0127	0.002	5.4e-10	689186	No
IPF-BMI	rs867683	C	T	0.1328	6.78205e-12	-0.056995	0.02757	0.03871	953873	-0.017	0.0025	5.3e-12	790345	No
IPF-BMI	rs869090	A	G	0.4105	3.09944e-08	0.019912	0.018968	0.2938	953873	0.0095	0.0017	5.1e-08	691667	Yes
IPF-BMI	rs876670	A	G	0.2466	4.30364e-09	-0.027144	0.021407	0.2048	953873	-0.0112	0.0019	5e-09	692004	No
IPF-BMI	rs879620	T	C	0.6018	7.41305e-41	0.031467	0.019096	0.09939	953873	0.0231	0.0018	5.3e-38	688377	No
IPF-BMI	rs889398	T	C	0.422	2.82058e-37	0.010104	0.018878	0.5925	953873	-0.0196	0.0016	1.3e-32	789694	No
IPF-BMI	rs893006	A	C	0.6815	3.89675e-14	-0.0016811	0.020234	0.9338	953873	0.0134	0.0018	8.7e-14	788519	No
IPF-BMI	rs896183	A	G	0.4182	2.13151e-09	0.0038403	0.019031	0.8401	953873	0.0102	0.0017	2.3e-09	758144	No
IPF-BMI	rs900144	T	C	0.5472	6.81364e-24	-0.020522	0.020094	0.3071	903869	0.0166	0.0017	8.7e-22	692126	No
IPF-BMI	rs901630	T	C	0.3703	1.29192e-18	-0.0068333	0.02056	0.7396	903869	-0.0146	0.0017	1.9e-18	794597	No
IPF-BMI	rs902503	C	A	0.5108	2.28021e-12	-0.0045729	0.018705	0.8069	953873	0.0118	0.0017	7.5e-12	687832	No
IPF-BMI	rs905938	C	T	0.2513	1.2771e-15	-0.0051809	0.02143	0.809	953873	-0.0149	0.0019	1.2e-15	795227	No
IPF-BMI	rs907301	G	A	0.4996	6.98312e-15	0.00031788	0.021575	0.9882	887228	0.013	0.0017	4.5e-14	680753	No
IPF-BMI	rs9077	A	G	0.3293	1.74444e-13	-0.00020706	0.020207	0.9918	953873	-0.0138	0.0019	3.5e-13	663139	No
IPF-BMI	rs926321	T	C	0.07832	1.0808e-09	-0.034156	0.033337	0.3056	953873	0.0183	0.003	7.4e-10	690914	No
IPF-BMI	rs9291467	C	T	0.5616	3.64788e-17	0.0054183	0.020211	0.7886	903869	0.014	0.0017	6.7e-16	688636	No
IPF-BMI	rs9294260	A	G	0.4874	3.21924e-21	0.0018645	0.02004	0.9259	903869	0.0147	0.0016	1.8e-19	783533	No
IPF-BMI	rs9298076	T	C	0.5998	2.13949e-08	0.008788	0.019012	0.6439	953873	-0.0096	0.0017	7.2e-09	791244	No
IPF-BMI	rs930295	C	A	0.8479	3.70454e-21	-0.013873	0.025871	0.5918	953873	0.0211	0.0023	1e-19	690522	No
IPF-BMI	rs9309989	C	T	0.123	6.4168e-14	0.014969	0.028923	0.6048	953873	0.0192	0.0026	1.4e-13	792921	No
IPF-BMI	rs9316627	C	A	0.6146	2.13151e-09	-0.0078048	0.019204	0.6844	953873	0.0108	0.0018	6e-09	619176	No
IPF-BMI	rs9317219	G	A	0.4155	4.67065e-09	-0.0078121	0.018873	0.6789	953873	-0.01	0.0017	8.6e-09	692530	No
IPF-BMI	rs9319962	T	G	0.1212	8.15033e-16	-0.03236	0.03144	0.3034	903869	-0.0221	0.0028	1.1e-15	723457	No
IPF-BMI	rs932584	A	C	0.7998	2.55374e-08	0.072212	0.027442	0.008502	887228	-0.0118	0.0021	4e-08	787956	No
IPF-BMI	rs9326846	G	A	0.3351	1.68953e-08	-0.013705	0.019883	0.4906	953873	-0.0108	0.0019	7.1e-09	688531	No
IPF-BMI	rs934515	A	G	0.1304	4.55651e-12	0.028867	0.027954	0.3018	953873	0.0185	0.0027	7.6e-12	686026	No
IPF-BMI	rs9357402	T	G	0.4948	3.52547e-13	0.025388	0.020059	0.2056	903869	-0.0122	0.0017	1.4e-12	688972	No
IPF-BMI	rs936227	G	A	0.5909	2.28021e-12	-0.029838	0.019033	0.1169	953873	-0.0118	0.0017	2.3e-12	793122	No
IPF-BMI	rs9362662	G	A	0.5362	3.33474e-11	-0.0086584	0.018683	0.6431	953873	0.0112	0.0017	1.2e-10	683953	No
IPF-BMI	rs936297	C	T	0.9024	7.08828e-10	-0.028883	0.037017	0.4352	887228	-0.0191	0.0031	8.7e-10	656020	No
IPF-BMI	rs9364687	T	G	0.4492	4.23517e-10	-0.046033	0.018885	0.01479	953873	-0.0106	0.0017	1.9e-10	790296	No
IPF-BMI	rs9367368	C	T	0.3242	1.22454e-11	-0.018858	0.020317	0.3533	953873	0.0121	0.0018	1e-11	786723	No
IPF-BMI	rs9381865	G	A	0.4252	6.87332e-09	-0.022747	0.018777	0.2257	953873	0.0099	0.0017	1.1e-08	690944	No
IPF-BMI	rs9381917	A	G	0.1173	1.20268e-22	0.0098938	0.032438	0.7604	803014	-0.0247	0.0026	6.9e-21	795040	No
IPF-BMI	rs9384458	G	A	0.2878	4.15631e-09	-0.003818	0.021006	0.8558	953873	-0.0118	0.002	1.8e-09	691057	No
IPF-BMI	rs9394215	A	G	0.7985	2.19431e-20	-0.013037	0.025026	0.6024	903869	-0.0198	0.0022	3.6e-19	682507	No
IPF-BMI	rs9395747	G	T	0.3145	5.01496e-16	0.048534	0.020253	0.01656	953873	-0.0151	0.0019	2.4e-15	688135	No
IPF-BMI	rs9408882	A	G	0.4735	7.38647e-09	0.0016112	0.018819	0.9318	953873	-0.0093	0.0016	1.3e-08	794283	No
IPF-BMI	rs9426003	A	G	0.2832	1.04252e-09	0.0027388	0.022435	0.9028	903869	-0.0116	0.0019	1.4e-09	682054	No
IPF-BMI	rs943005	T	C	0.188	3.82005e-96	0.046039	0.024234	0.05747	953873	0.0415	0.0021	2.7e-83	795568	No
IPF-BMI	rs9463175	T	C	0.3451	1.84393e-10	0.0090597	0.021121	0.668	903869	-0.0108	0.0017	4.2e-10	771669	No
IPF-BMI	rs946526	C	T	0.9592	1.26585e-13	0.074324	0.052419	0.1562	937232	-0.0314	0.0043	1.7e-13	674813	No
IPF-BMI	rs9475173	A	G	0.6207	1.68953e-08	0.015776	0.019544	0.4195	953873	0.0108	0.0019	6.6e-09	678491	No
IPF-BMI	rs9478671	G	A	0.2009	1.39397e-08	0.05045	0.023147	0.02929	953873	-0.012	0.0021	1.7e-08	688072	No
IPF-BMI	rs9482585	A	G	0.1091	7.76212e-10	-0.00086473	0.029992	0.977	953873	0.0166	0.0027	5.1e-10	692089	No
IPF-BMI	rs9489622	A	G	0.5359	1.43149e-09	0.017438	0.020045	0.3843	903869	0.0103	0.0017	2.8e-09	690131	No
IPF-BMI	rs9496567	A	G	0.223	9.92358e-12	-0.013159	0.024037	0.5841	903869	0.0135	0.002	2.1e-11	689328	No
IPF-BMI	rs9514131	T	G	0.1223	3.5663e-09	0.038197	0.03061	0.2121	903869	-0.0154	0.0026	5.6e-09	684854	No
IPF-BMI	rs9522282	C	T	0.4322	3.12963e-14	-0.026552	0.018936	0.1608	953873	-0.0127	0.0017	3.1e-13	690781	No
IPF-BMI	rs9527455	A	C	0.237	5.77926e-09	-0.031701	0.022066	0.1508	953873	-0.0117	0.002	8e-09	689591	No
IPF-BMI	rs9527958	G	A	0.321	1.88918e-08	0.0086655	0.019868	0.6627	953873	-0.0102	0.0018	2.5e-08	691019	No
IPF-BMI	rs9530843	C	A	0.4156	5.95879e-13	0.015201	0.020395	0.4561	903869	0.0128	0.0018	4.8e-13	674325	No
IPF-BMI	rs9538141	A	G	0.5072	2.4646e-23	0.004884	0.018898	0.7961	953873	0.0164	0.0017	3.5e-21	676674	No
IPF-BMI	rs954018	A	G	0.317	2.43449e-13	-0.02321	0.020283	0.2525	953873	-0.013	0.0018	2.1e-13	795474	No
IPF-BMI	rs9540493	G	A	0.5348	6.27902e-17	0.002444	0.020346	0.9044	903869	0.0139	0.0017	8.1e-17	785493	No
IPF-BMI	rs9544915	C	T	0.1433	2.87889e-08	0.013605	0.026714	0.6106	953873	0.014	0.0025	1.6e-08	690945	No
IPF-BMI	rs9547153	G	A	0.3863	1.00752e-08	0.0050394	0.019215	0.7931	953873	-0.0098	0.0017	8.7e-09	775400	No
IPF-BMI	rs9569808	G	A	0.2339	9.98481e-22	-0.0075551	0.022336	0.7352	953873	0.0186	0.002	1e-19	692054	No
IPF-BMI	rs9571687	A	C	0.2983	3.81542e-13	-0.011905	0.020227	0.5562	953873	-0.0129	0.0018	2.8e-12	690974	No
IPF-BMI	rs962796	C	T	0.8003	1.1787e-11	-0.0048811	0.023327	0.8343	953873	0.0148	0.0022	5.9e-12	692479	No
IPF-BMI	rs9630985	C	A	0.6871	3.19541e-24	0.02843	0.021607	0.1882	903869	-0.0177	0.0018	4.4e-22	690619	No
IPF-BMI	rs9636202	A	G	0.2531	2.91548e-23	0.050493	0.021455	0.0186	953873	-0.0183	0.0019	2.9e-22	774936	No
IPF-BMI	rs9675376	A	G	0.2738	4.26406e-93	-0.011293	0.020974	0.5903	953873	0.035	0.0018	2.7e-82	783569	No
IPF-BMI	rs9688431	C	T	0.05105	3.05642e-11	-0.031061	0.04107	0.4495	953873	0.0231	0.0035	2.4e-11	789356	No
IPF-BMI	rs969273	A	G	0.6493	9.25744e-09	-0.035086	0.019574	0.07307	953873	-0.0104	0.0018	5.9e-09	692442	No
IPF-BMI	rs977540	G	A	0.2307	7.33921e-14	-0.017081	0.021941	0.4363	953873	0.014	0.0019	2.5e-13	789485	No
IPF-BMI	rs9787495	A	G	0.4167	1.43149e-09	-0.0010993	0.018887	0.9536	953873	-0.0103	0.0017	3.1e-09	689779	No
IPF-BMI	rs9812232	G	A	0.1499	6.8294e-10	0.018207	0.026125	0.4859	953873	0.0148	0.0024	8.5e-10	689762	No
IPF-BMI	rs9814633	A	G	0.3503	8.03495e-12	-0.013658	0.020922	0.5139	903869	0.0122	0.0018	2.1e-11	691120	No
IPF-BMI	rs9815604	C	A	0.1894	8.87937e-11	0.055128	0.023746	0.02026	953873	0.0142	0.0022	2.4e-10	692201	No
IPF-BMI	rs9819875	T	C	0.1089	5.89823e-15	-0.0043423	0.030678	0.8874	953873	-0.0207	0.0027	4.5e-14	689812	No
IPF-BMI	rs9844274	T	C	0.2999	9.25744e-09	-0.034908	0.022057	0.1135	903869	-0.0104	0.0018	9.8e-09	792880	No
IPF-BMI	rs9848399	G	A	0.1388	2.54358e-10	-0.034646	0.027613	0.2096	953873	0.0164	0.0026	2.1e-10	692421	No
IPF-BMI	rs9848655	A	G	0.1459	2.13151e-09	-0.057855	0.026359	0.02817	953873	-0.0132	0.0022	3.3e-09	793858	No
IPF-BMI	rs9877630	A	G	0.1602	4.69031e-08	0.03025	0.027699	0.2748	903869	-0.0127	0.0023	3.6e-08	790318	No
IPF-BMI	rs9921416	T	C	0.4515	3.80169e-08	-0.028437	0.018769	0.1298	953873	-0.01	0.0018	1.2e-08	682666	No
IPF-BMI	rs9925273	G	A	0.1728	5.28384e-09	0.017347	0.02473	0.483	953873	0.0129	0.0022	1e-08	689184	No
IPF-BMI	rs9927848	A	C	0.7539	1.0808e-09	0.0039777	0.023136	0.8635	903869	-0.0122	0.002	6.4e-10	687060	No
IPF-BMI	rs9941245	G	T	0.1842	1.1047e-34	0.016061	0.024022	0.5038	953873	0.0248	0.0021	1.2e-32	785285	No
IPF-BMI	rs9944807	G	A	0.428	2.13949e-08	-0.012579	0.018814	0.5037	953873	0.0096	0.0017	3e-08	691157	No
IPF-BMI	rs9947301	T	C	0.09115	7.9631e-26	0.047771	0.033499	0.1538	953873	-0.0315	0.0031	1e-23	767609	No
IPF-BMI	rs9951893	C	T	0.467	8.87516e-12	0.022644	0.018678	0.2254	953873	-0.0115	0.0017	3.3e-11	682456	No
IPF-BMI	rs995258	C	A	0.4399	3.99609e-18	-0.010199	0.018797	0.5874	953873	0.0144	0.0017	4.5e-17	692419	No
IPF-BMI	rs995538	C	T	0.8066	7.11763e-09	0.034051	0.025512	0.182	903869	0.0128	0.0022	9.9e-09	690017	No
IPF-BMI	rs9964756	G	T	0.8855	5.51436e-09	0.045538	0.029454	0.1221	953873	-0.0164	0.0028	2.9e-09	691906	No
IPF-BMI	rs998584	A	C	0.4827	4.20242e-15	0.056039	0.018647	0.002654	953873	-0.0131	0.0017	1.3e-14	757136	No
IPF-BMI	rs998732	G	A	0.1436	2.34861e-15	0.009025	0.025952	0.728	953873	0.0171	0.0022	2e-14	793852	No
IPF-CAD	rs1041602	T	C	0.1347	6.00262e-16	0.039819	0.027211	0.1434	953873	0.0642	0.0079	4.31e-16	547267	No
IPF-CAD	rs10738607	G	A	0.4629	2.09332e-225	-0.006999	0.018692	0.7081	953873	-0.1687	0.0054	2.78e-215	547267	No
IPF-CAD	rs10770612	G	A	0.2109	2.25754e-08	0.026563	0.022997	0.2481	953873	-0.0403	0.007	8.358e-09	547267	No
IPF-CAD	rs10774624	A	G	0.5398	3.48225e-27	-0.021469	0.020379	0.2921	903869	-0.0643	0.006	1.728e-26	547267	No
IPF-CAD	rs10793514	C	T	0.6719	1.30537e-23	-0.03118	0.019834	0.1159	953873	-0.0588	0.0059	1.587e-23	547267	No
IPF-CAD	rs10947789	C	T	0.2533	1.18918e-11	-0.0028579	0.02151	0.8943	953873	0.0413	0.006	7.631e-12	547267	No
IPF-CAD	rs11057830	A	G	0.1375	2.64856e-18	0.010455	0.026329	0.6913	953873	0.0655	0.0075	1.914e-18	547267	No
IPF-CAD	rs11066320	G	A	0.5796	3.07201e-19	-0.02845	0.020534	0.1659	903869	0.0484	0.0054	3.431e-19	547267	No
IPF-CAD	rs11072794	C	T	0.7213	6.4827e-26	0.0095816	0.021115	0.65	953873	0.0596	0.0057	6.32e-26	547267	No
IPF-CAD	rs11107896	A	G	0.06948	2.65613e-12	-0.025858	0.036314	0.4764	953873	-0.0744	0.0105	1.349e-12	547267	No
IPF-CAD	rs111605287	A	G	0.1708	4.24269e-09	-0.0068462	0.025009	0.7843	953873	-0.0488	0.0081	2.026e-09	547267	No
IPF-CAD	rs112941079	G	A	0.1376	8.53066e-13	-0.00983	0.027038	0.7162	953873	0.0615	0.0085	3.752e-13	547267	No
IPF-CAD	rs112941127	A	G	0.0264	4.14393e-08	-0.045355	0.055251	0.4117	953873	-0.0956	0.0169	1.528e-08	547267	No
IPF-CAD	rs113650570	A	G	0.02716	8.70584e-15	-0.0061727	0.061864	0.9205	755859	0.1398	0.0179	6.079e-15	547267	No
IPF-CAD	rs11485595	T	C	0.4816	2.04383e-09	-0.029835	0.018837	0.1132	953873	0.0356	0.0058	1.047e-09	547267	No
IPF-CAD	rs11670056	T	C	0.06567	6.43576e-13	-0.050234	0.040296	0.2125	903869	0.0829	0.0114	3.136e-13	547267	No
IPF-CAD	rs11671372	T	G	0.4059	3.21806e-09	-0.017846	0.019057	0.3491	953873	-0.0358	0.0059	1.062e-09	547267	No
IPF-CAD	rs11673093	A	G	0.2719	9.0154e-11	-0.022426	0.022609	0.3213	903869	0.0429	0.0065	5.218e-11	547267	No
IPF-CAD	rs116843064	A	G	0.02228	9.22568e-10	0.033011	0.070385	0.6391	903869	-0.1402	0.0224	3.573e-10	547267	No
IPF-CAD	rs117197971	G	A	0.04814	3.72333e-16	0.0036791	0.055397	0.947	887228	-0.126	0.0154	3.355e-16	547267	No
IPF-CAD	rs11752218	T	C	0.06695	6.31742e-13	0.022562	0.037055	0.5426	953873	0.0822	0.0113	3.489e-13	547267	No
IPF-CAD	rs11770546	A	G	0.3703	1.31863e-11	0.1289	0.019313	2.481e-11	953873	-0.0127	0.0059	0.03017	547267	No
IPF-CAD	rs11806316	A	G	0.384	1.04077e-09	0.002491	0.019182	0.8967	953873	-0.0337	0.0054	4.159e-10	547267	No
IPF-CAD	rs11961962	A	G	0.2196	2.16449e-12	0.015062	0.022261	0.4987	953873	0.0441	0.0062	1.232e-12	547267	No
IPF-CAD	rs12149545	A	G	0.3054	4.04232e-09	0.017475	0.021493	0.4162	937232	-0.0374	0.0062	1.194e-09	547267	No
IPF-CAD	rs12325142	T	G	0.3533	8.78033e-11	-0.023871	0.019401	0.2185	953873	0.035	0.0053	5.371e-11	547267	No
IPF-CAD	rs12376000	T	C	0.09777	3.90563e-08	0.013531	0.031389	0.6664	953873	-0.051	0.009	1.419e-08	547267	No
IPF-CAD	rs12434231	C	T	0.1509	1.91788e-08	0.041517	0.02805	0.1388	903869	-0.0428	0.0074	8.341e-09	547267	No
IPF-CAD	rs1250229	C	T	0.7536	2.93882e-13	0.018562	0.021604	0.3902	953873	0.0435	0.0059	1.576e-13	547267	No
IPF-CAD	rs12509595	C	T	0.3076	3.83123e-14	0.034059	0.02036	0.09435	953873	-0.0473	0.0062	3.545e-14	547267	No
IPF-CAD	rs12602802	A	G	0.02576	2.77024e-08	0.070851	0.056868	0.2128	953873	0.0973	0.017	1.084e-08	547267	No
IPF-CAD	rs12801636	A	G	0.2169	3.95562e-11	0.031081	0.022375	0.1648	953873	-0.0403	0.006	2.291e-11	547267	No
IPF-CAD	rs12866570	T	C	0.1232	1.70787e-14	-0.020699	0.03425	0.5456	887228	-0.0711	0.0092	9.527e-15	547267	No
IPF-CAD	rs12873154	G	A	0.1244	2.11499e-16	-0.00093123	0.029671	0.975	937232	-0.0635	0.0077	1.768e-16	547267	No
IPF-CAD	rs12897	A	G	0.6202	3.21806e-09	-0.020776	0.020723	0.3161	903869	-0.0358	0.0059	1.211e-09	547267	No
IPF-CAD	rs12936587	A	G	0.4315	1.84244e-09	0.014459	0.018835	0.4427	953873	-0.032	0.0052	9.507e-10	547267	No
IPF-CAD	rs12953394	T	C	0.2656	2.19466e-09	0.0081168	0.02239	0.717	903869	0.0386	0.0063	1.169e-09	547267	No
IPF-CAD	rs12980942	A	G	0.1549	3.28862e-14	0.036501	0.025967	0.1598	953873	-0.0543	0.0071	2.508e-14	547267	No
IPF-CAD	rs12999907	G	A	0.15	1.64499e-10	-0.014788	0.025324	0.5592	953873	0.0482	0.0074	6.307e-11	547267	No
IPF-CAD	rs13106227	A	G	0.6471	2.68012e-09	0.012955	0.02075	0.5324	903869	-0.0317	0.0052	1.516e-09	547267	No
IPF-CAD	rs13263508	T	G	0.5311	2.83739e-12	0.0066034	0.018795	0.7253	953873	-0.0368	0.0052	1.824e-12	547267	No
IPF-CAD	rs13288666	C	T	0.04093	4.37099e-23	-0.010138	0.045517	0.8238	953873	-0.1389	0.0141	4.923e-23	547267	No
IPF-CAD	rs1334894	T	C	0.08731	9.11408e-11	-0.15219	0.033944	7.34e-06	953873	-0.0482	0.0088	4.842e-08	547267	No
IPF-CAD	rs138318448	A	G	0.05825	1.00899e-10	-0.034075	0.049116	0.4878	531283	-0.0981	0.0149	4.079e-11	547267	No
IPF-CAD	rs1412444	T	C	0.3567	2.06859e-21	-0.035071	0.019488	0.07192	953873	0.0559	0.0059	2.434e-21	547267	No
IPF-CAD	rs1434538	T	C	0.5514	4.04782e-08	-0.00097689	0.018749	0.9584	953873	-0.0317	0.0056	1.646e-08	547267	No
IPF-CAD	rs146534110	T	G	0.01055	1.12432e-12	0.057103	0.090902	0.5299	953873	0.1843	0.0256	6.737e-13	547267	No
IPF-CAD	rs1476098	C	A	0.8034	1.85533e-09	-0.026986	0.025286	0.2859	903869	0.0443	0.0072	8.514e-10	547267	No
IPF-CAD	rs1498399	G	A	0.3868	1.52035e-08	0.082407	0.019275	1.909e-05	953873	-0.0249	0.0059	2.203e-05	547267	Yes
IPF-CAD	rs1521185	G	A	0.8428	1.29597e-10	-0.01331	0.025572	0.6027	953873	-0.0478	0.0073	5.138e-11	547267	No
IPF-CAD	rs1541853	C	A	0.1242	1.11402e-32	-0.0087818	0.028345	0.7567	953873	-0.0954	0.0081	6.329e-32	547267	No
IPF-CAD	rs1561198	T	C	0.4554	3.89122e-24	-0.032892	0.020024	0.1005	903869	0.0504	0.005	1.899e-23	547267	No
IPF-CAD	rs1591805	G	A	0.4831	4.11741e-10	0.0010732	0.018714	0.9543	953873	0.037	0.0058	1.174e-10	547267	No
IPF-CAD	rs1632484	T	C	0.128	1.26854e-19	-0.020096	0.027485	0.4647	953873	-0.0652	0.0072	2.227e-19	547267	No
IPF-CAD	rs16986953	A	G	0.06865	1.50315e-16	-0.075399	0.036539	0.03906	953873	0.0812	0.0098	1.064e-16	547267	No
IPF-CAD	rs170041	T	C	0.2855	6.83122e-17	-0.02145	0.020897	0.3047	953873	-0.0469	0.0056	4.112e-17	547267	No
IPF-CAD	rs17080091	T	C	0.06903	1.382e-08	0.011059	0.036723	0.7633	953873	-0.0537	0.0092	6.087e-09	547267	No
IPF-CAD	rs17228058	G	A	0.2453	1.12294e-16	-0.017704	0.021725	0.4151	953873	0.0574	0.0069	6.379e-17	547267	No
IPF-CAD	rs17566555	A	G	0.5096	1.76163e-09	0.018514	0.018742	0.3233	953873	-0.0345	0.0056	8.72e-10	547267	No
IPF-CAD	rs17608766	C	T	0.1476	1.64647e-09	-0.0087444	0.026731	0.7436	953873	-0.0469	0.0076	8.199e-10	547267	No
IPF-CAD	rs17616620	A	G	0.07144	1.78016e-08	-0.018138	0.038928	0.6413	903869	0.0568	0.0098	6.012e-09	547267	No
IPF-CAD	rs17680741	C	T	0.3045	2.62118e-11	-0.0060148	0.020486	0.7691	953873	0.042	0.0062	1.724e-11	547267	No
IPF-CAD	rs17843797	G	T	0.1298	2.39775e-14	0.0038569	0.03137	0.9021	621641	-0.0638	0.0083	1.627e-14	547267	No
IPF-CAD	rs1807214	C	A	0.1097	9.83004e-11	-0.018991	0.033166	0.5669	903869	0.0639	0.0097	5.206e-11	547267	No
IPF-CAD	rs1822200	T	G	0.2579	8.40767e-14	0.031191	0.021116	0.1396	953873	-0.0482	0.0064	7.962e-14	547267	No
IPF-CAD	rs1835346	G	A	0.01997	1.05915e-09	0.017998	0.069925	0.7969	937232	-0.1179	0.0189	4.206e-10	547267	No
IPF-CAD	rs185244	T	C	0.1566	2.82926e-17	-0.050898	0.025757	0.04815	953873	0.0644	0.0076	2.403e-17	547267	No
IPF-CAD	rs186696265	T	C	0.01556	1.46588e-101	-0.063738	0.077098	0.4084	953873	0.5462	0.0261	1.99e-97	547267	No
IPF-CAD	rs1892094	T	C	0.5222	6.69762e-12	-0.045258	0.018695	0.01548	953873	-0.0362	0.0052	3.138e-12	547267	No
IPF-CAD	rs191896574	C	T	0.0254	7.64049e-09	0.1579	0.074974	0.0352	887228	0.1394	0.0235	2.974e-09	547267	No
IPF-CAD	rs1967604	G	A	0.6879	6.37352e-12	-0.021442	0.020433	0.294	953873	0.0439	0.0063	3.967e-12	547267	No
IPF-CAD	rs1971698	A	G	0.2648	4.44889e-09	0.12736	0.022956	2.892e-08	903869	0.0161	0.0066	0.01409	547267	No
IPF-CAD	rs2059904	G	A	0.1718	2.01041e-14	-0.015074	0.026665	0.5719	903869	0.0555	0.0072	1.14e-14	547267	No
IPF-CAD	rs2076295	G	T	0.4355	2.10832e-12	0.13366	0.018782	1.108e-12	953873	-0.0003	0.0051	0.9494	547267	No
IPF-CAD	rs2106785	T	C	0.1852	1.96776e-11	-0.14498	0.024588	3.713e-09	819655	0.0251	0.0074	0.0007242	547267	No
IPF-CAD	rs2107595	A	G	0.1687	3.55934e-25	-0.067783	0.025118	0.006964	953873	0.0752	0.0073	1.253e-24	547267	No
IPF-CAD	rs2128739	C	A	0.741	1.12559e-26	-0.0045132	0.021055	0.8303	953873	0.0658	0.0062	1.374e-26	547267	No
IPF-CAD	rs2161967	G	T	0.5453	2.858e-09	0.017154	0.018897	0.364	953873	0.0353	0.0058	1.261e-09	547267	No
IPF-CAD	rs2209044	T	C	0.1328	2.61004e-08	0.013892	0.027601	0.6147	953873	0.043	0.0075	1.103e-08	547267	No
IPF-CAD	rs2233659	G	T	0.4096	3.49454e-10	-0.0099747	0.020265	0.6226	903869	-0.0365	0.0057	2.078e-10	547267	No
IPF-CAD	rs2244608	G	A	0.3433	2.47291e-18	-0.0011158	0.019703	0.9548	953873	-0.0472	0.0054	1.464e-18	547267	No
IPF-CAD	rs2252641	C	T	0.4283	9.91356e-13	0.018493	0.018785	0.3249	953873	-0.0368	0.0051	5.408e-13	547267	No
IPF-CAD	rs2295353	T	C	0.3957	3.88495e-09	-0.038362	0.019124	0.04486	953873	0.0314	0.0052	1.786e-09	547267	No
IPF-CAD	rs2327429	C	T	0.2742	3.06551e-32	0.011964	0.020678	0.5629	953873	0.0655	0.0056	3.555e-31	547267	No
IPF-CAD	rs2341097	T	C	0.3376	3.62093e-08	0.042724	0.019543	0.0288	953873	0.0301	0.0053	1.551e-08	547267	No
IPF-CAD	rs246600	T	C	0.4788	4.13391e-17	-0.0068991	0.018818	0.7139	953873	0.043	0.0051	6.525e-17	547267	No
IPF-CAD	rs2493298	A	C	0.131	2.31073e-09	0.094052	0.027073	0.0005127	953873	0.0514	0.0084	9.974e-10	547267	No
IPF-CAD	rs260020	T	C	0.1445	1.6944e-09	-0.025973	0.028901	0.3688	903869	0.0518	0.0084	7.96e-10	547267	No
IPF-CAD	rs273909	G	A	0.139	9.38116e-10	-0.0017948	0.02819	0.9492	953873	-0.0488	0.0078	4.741e-10	547267	No
IPF-CAD	rs2814944	A	G	0.1667	6.22174e-11	0.05462	0.025113	0.02964	953873	0.0479	0.0072	2.151e-11	547267	No
IPF-CAD	rs2819348	C	T	0.3421	1.50085e-09	0.013468	0.019791	0.4962	953873	-0.0334	0.0054	4.802e-10	547267	No
IPF-CAD	rs2832227	G	A	0.1378	1.15641e-08	-0.0060215	0.026619	0.821	953873	-0.0393	0.0067	4.164e-09	547267	No
IPF-CAD	rs28451064	A	G	0.139	4.42652e-34	0.028643	0.027351	0.295	953873	0.1083	0.009	2.579e-33	547267	No
IPF-CAD	rs3217978	A	C	0.01257	1.80864e-09	-0.059106	0.082256	0.4724	953873	-0.1336	0.0217	6.811e-10	547267	No
IPF-CAD	rs34232196	T	C	0.2344	7.01708e-12	0.015342	0.023282	0.5099	937232	-0.0466	0.0067	2.535e-12	547267	No
IPF-CAD	rs34290943	C	T	0.1318	1.60062e-08	-0.0154	0.02764	0.5774	953873	0.0529	0.0091	6.718e-09	547267	No
IPF-CAD	rs355747	C	T	0.8457	9.84599e-15	0.0036798	0.02638	0.8891	953873	-0.0647	0.0083	7.142e-15	547267	No
IPF-CAD	rs35587648	A	G	0.3877	3.14096e-15	-0.029352	0.019236	0.127	953873	0.0468	0.0059	2.196e-15	547267	No
IPF-CAD	rs35700460	G	A	0.7206	6.80779e-28	0.002999	0.02071	0.8849	953873	-0.0695	0.0064	9.468e-28	547267	No
IPF-CAD	rs35976034	T	G	0.5612	1.06028e-12	-0.0059122	0.018901	0.7544	953873	0.0418	0.0058	4.254e-13	547267	No
IPF-CAD	rs36096196	T	C	0.1351	2.8386e-08	-0.005392	0.029319	0.8541	903869	0.0469	0.0082	1.326e-08	547267	No
IPF-CAD	rs3740390	T	C	0.08626	4.8269e-15	-0.042707	0.033093	0.1969	953873	-0.0662	0.0084	4.67e-15	547267	No
IPF-CAD	rs378825	G	A	0.6011	1.6053e-11	0.00014399	0.01911	0.994	953873	-0.039	0.0057	6.949e-12	547267	No
IPF-CAD	rs3822842	T	C	0.1381	1.09362e-16	-0.068911	0.034355	0.04487	571637	0.0724	0.0087	8.46e-17	547267	No
IPF-CAD	rs3827066	T	C	0.1498	1.00059e-08	0.016403	0.025786	0.5247	953873	0.0424	0.0072	4.396e-09	547267	No
IPF-CAD	rs3918226	T	C	0.07678	1.03366e-20	0.032251	0.03732	0.3875	903869	0.1071	0.0115	1.353e-20	547267	No
IPF-CAD	rs3993105	T	C	0.704	2.29989e-08	-0.026611	0.021868	0.2236	903869	0.0351	0.0061	9.633e-09	547267	No
IPF-CAD	rs429358	C	T	0.1562	1.10689e-27	-0.059165	0.026406	0.02505	953873	-0.0887	0.0082	3.281e-27	547267	No
IPF-CAD	rs4643373	C	T	0.2946	2.55453e-11	0.020026	0.020404	0.3264	953873	0.0427	0.0063	1.459e-11	547267	No
IPF-CAD	rs4752700	G	A	0.3994	1.68767e-10	-0.024929	0.019014	0.1898	953873	-0.0332	0.0051	8.016e-11	547267	No
IPF-CAD	rs4762911	A	G	0.7597	3.88032e-12	-0.011417	0.021509	0.5956	953873	0.0401	0.0057	1.761e-12	547267	No
IPF-CAD	rs4773144	G	A	0.4174	2.97743e-16	-0.010512	0.018837	0.5768	953873	-0.0435	0.0053	1.758e-16	547267	No
IPF-CAD	rs4796772	C	T	0.1735	2.51047e-08	-0.027333	0.026055	0.2942	903869	-0.0419	0.0073	9.696e-09	547267	No
IPF-CAD	rs4803455	A	C	0.5164	2.41628e-17	-0.056334	0.018766	0.002682	953873	-0.0484	0.0057	2.362e-17	547267	No
IPF-CAD	rs4842675	T	C	0.142	1.60141e-14	0.014674	0.025784	0.5693	953873	0.0557	0.0072	1.219e-14	547267	No
IPF-CAD	rs4845625	C	T	0.5456	1.48753e-14	0.0014773	0.018797	0.9374	953873	0.0395	0.0051	6.693e-15	547267	No
IPF-CAD	rs4918072	A	G	0.2956	2.19466e-09	0.00090064	0.020732	0.9653	953873	0.0386	0.0063	9.632e-10	547267	No
IPF-CAD	rs4932373	C	A	0.3167	1.16376e-25	-0.031919	0.021625	0.1399	903869	-0.0645	0.0062	4.975e-25	547267	No
IPF-CAD	rs4977754	C	A	0.04428	7.85868e-12	-0.076971	0.048349	0.1114	903869	0.0923	0.0133	3.26e-12	547267	No
IPF-CAD	rs515135	C	T	0.8166	5.04378e-17	-0.028718	0.023827	0.2281	953873	-0.0555	0.0066	5.74e-17	547267	No
IPF-CAD	rs55730499	T	C	0.06677	6.99972e-162	-0.047853	0.037439	0.2012	953873	0.3122	0.0118	9.78e-154	547267	No
IPF-CAD	rs56215311	C	T	0.6219	7.68292e-09	-0.0090919	0.019165	0.6352	953873	0.0344	0.0058	2.879e-09	547267	No
IPF-CAD	rs56289821	A	G	0.109	2.08476e-37	0.0018338	0.029088	0.9497	953873	-0.1161	0.0092	1.942e-36	547267	No
IPF-CAD	rs575796	A	G	0.3203	2.82353e-14	0.023376	0.020044	0.2435	953873	-0.046	0.006	2.62e-14	547267	No
IPF-CAD	rs57612798	A	G	0.03062	7.9618e-10	0.35512	0.056538	3.363e-10	953873	0.0274	0.0208	0.1879	547267	No
IPF-CAD	rs579459	T	C	0.7847	2.82353e-14	-0.061697	0.022755	0.006701	953873	-0.0506	0.0066	2.205e-14	547267	No
IPF-CAD	rs59424629	T	G	0.5499	1.04431e-11	0.12411	0.018785	3.915e-11	953873	-0.0133	0.0057	0.01909	547267	No
IPF-CAD	rs602633	G	T	0.7801	1.63547e-60	-0.0081303	0.022533	0.7182	953873	-0.0999	0.0062	3.634e-58	547267	No
IPF-CAD	rs606452	C	A	0.8539	1.1641e-10	-0.025899	0.0263	0.3248	953873	-0.0466	0.0071	4.758e-11	547267	No
IPF-CAD	rs607562	G	T	0.7314	1.80576e-10	-0.027535	0.021082	0.1915	953873	-0.0377	0.0058	1.08e-10	547267	No
IPF-CAD	rs6102343	A	G	0.211	2.77786e-08	-0.015753	0.022662	0.487	953873	0.0372	0.0065	1.115e-08	547267	No
IPF-CAD	rs62489410	G	T	0.3731	7.5726e-09	0.0021315	0.020729	0.9181	903869	-0.0356	0.006	3.492e-09	547267	No
IPF-CAD	rs62556523	A	G	0.05289	1.19146e-12	0.097454	0.064837	0.1328	481279	-0.1201	0.0167	5.808e-13	547267	No
IPF-CAD	rs6544713	C	T	0.7067	1.62828e-18	0.023845	0.020347	0.2412	953873	0.0492	0.0056	1.838e-18	547267	No
IPF-CAD	rs667920	T	G	0.7973	1.29556e-14	0.0044558	0.022767	0.8448	953873	0.0489	0.0063	6.082e-15	547267	No
IPF-CAD	rs6789614	A	G	0.5332	1.2463e-10	0.0071123	0.018741	0.7043	953873	-0.0367	0.0056	6.329e-11	547267	No
IPF-CAD	rs682216	T	C	0.3861	3.40065e-08	-0.035625	0.019229	0.06393	953873	0.033	0.0058	1.322e-08	547267	No
IPF-CAD	rs6842241	A	C	0.1373	5.92747e-24	0.0087415	0.026791	0.7442	953873	0.0743	0.0074	6.95e-24	547267	No
IPF-CAD	rs6905073	T	G	0.3543	3.71223e-22	0.010005	0.022411	0.6553	887228	-0.0569	0.0059	3.961e-22	547267	No
IPF-CAD	rs6905288	A	G	0.5681	1.10927e-11	0.06119	0.018855	0.001173	953873	0.0386	0.0056	3.995e-12	547267	No
IPF-CAD	rs6909752	A	G	0.3283	1.15369e-13	0.037543	0.019675	0.05636	953873	0.0442	0.0059	5.708e-14	547267	No
IPF-CAD	rs6982502	T	C	0.5368	1.07294e-22	0.0024522	0.018635	0.8953	953873	-0.0498	0.0051	7.67e-23	547267	No
IPF-CAD	rs6997340	C	T	0.7129	8.72862e-09	-0.0081333	0.020741	0.695	953873	0.0331	0.0056	4.598e-09	547267	No
IPF-CAD	rs7016529	C	T	0.01278	5.11855e-10	-0.0033101	0.078714	0.9665	953873	-0.1079	0.017	2.121e-10	547267	No
IPF-CAD	rs7045889	A	G	0.6016	1.50085e-09	0.0034913	0.019287	0.8564	953873	0.0334	0.0054	6.217e-10	547267	No
IPF-CAD	rs7116641	G	T	0.3063	3.02368e-08	-0.0067457	0.020041	0.7364	953873	-0.0314	0.0055	1.03e-08	547267	No
IPF-CAD	rs7127117	C	T	0.5266	2.18669e-10	0.14409	0.022263	9.673e-11	887228	-0.0085	0.0064	0.1855	547267	No
IPF-CAD	rs7137258	A	C	0.05357	4.27118e-11	0.093502	0.048978	0.05625	753010	0.0798	0.0119	2.326e-11	547267	No
IPF-CAD	rs7145159	C	T	0.4823	9.47551e-10	0.020514	0.019808	0.3003	937232	-0.0319	0.0051	3.601e-10	547267	No
IPF-CAD	rs7173743	C	T	0.4187	1.51191e-36	0.014704	0.018853	0.4354	953873	0.0636	0.0051	5.481e-36	547267	No
IPF-CAD	rs7220401	C	T	0.4842	1.00772e-09	0.014692	0.018622	0.4301	953873	-0.0356	0.0057	3.855e-10	547267	No
IPF-CAD	rs7282881	T	C	0.7871	4.48111e-09	-0.012422	0.024463	0.6116	903869	-0.0373	0.0062	1.396e-09	547267	No
IPF-CAD	rs72846303	A	G	0.1425	6.09002e-21	0.25252	0.02696	7.501e-21	953873	-0.0054	0.0093	0.5624	547267	No
IPF-CAD	rs7296737	T	C	0.4139	2.89756e-10	0.024763	0.020454	0.226	903869	-0.0373	0.0058	1.513e-10	547267	No
IPF-CAD	rs73045269	T	C	0.1756	3.45006e-14	0.0025442	0.027429	0.9261	903869	0.0619	0.0081	2.114e-14	547267	No
IPF-CAD	rs73225842	T	C	0.07254	2.05126e-10	0.010531	0.038209	0.7828	953873	0.0875	0.0135	8.749e-11	547267	No
IPF-CAD	rs7333991	C	T	0.2148	1.12873e-08	-0.006494	0.024312	0.7894	903869	-0.0405	0.0069	3.76e-09	547267	No
IPF-CAD	rs73596816	A	G	0.03138	8.6022e-10	-0.027422	0.055959	0.6241	755859	0.1047	0.0167	3.899e-10	547267	No
IPF-CAD	rs736839	T	C	0.3108	2.08062e-08	-0.057436	0.020315	0.004694	953873	-0.0352	0.0061	8.953e-09	547267	No
IPF-CAD	rs7394747	T	C	0.6484	2.05628e-10	-0.12843	0.019816	9.101e-11	953873	-0.006	0.0062	0.3338	547267	No
IPF-CAD	rs7412	T	C	0.07677	2.37553e-36	-0.016857	0.035334	0.6333	953873	-0.1368	0.011	2.135e-35	547267	No
IPF-CAD	rs7435973	A	G	0.8755	2.39631e-10	0.032403	0.028745	0.2596	953873	-0.0549	0.0085	1.089e-10	547267	No
IPF-CAD	rs7500448	G	A	0.2457	3.43283e-16	-0.013176	0.02331	0.5719	903869	0.0557	0.0068	1.612e-16	547267	No
IPF-CAD	rs7515901	T	C	0.1706	1.45558e-08	-0.039423	0.025353	0.12	953873	-0.0408	0.007	4.765e-09	547267	No
IPF-CAD	rs7564469	T	C	0.8405	1.14927e-08	0.017502	0.027463	0.5239	903869	-0.044	0.0075	5.696e-09	547267	No
IPF-CAD	rs7617773	T	C	0.7035	1.08054e-10	-0.054541	0.021823	0.01245	903869	0.0355	0.0054	3.48e-11	547267	No
IPF-CAD	rs7633770	A	G	0.429	3.75793e-08	-0.028193	0.020303	0.1649	903869	0.0295	0.0052	1.103e-08	547267	No
IPF-CAD	rs7658601	T	C	0.2043	3.19466e-08	-0.021557	0.023541	0.3598	953873	0.0399	0.007	1.374e-08	547267	No
IPF-CAD	rs7678555	C	A	0.2944	1.9149e-14	-0.075545	0.025218	0.002739	571637	-0.0486	0.0063	1.229e-14	547267	No
IPF-CAD	rs76866386	C	T	0.07004	3.43826e-12	-0.020238	0.036692	0.5812	953873	0.0825	0.0117	1.706e-12	547267	No
IPF-CAD	rs7692387	A	G	0.2027	2.83864e-23	-0.0085303	0.023425	0.7157	953873	-0.0643	0.0065	3.337e-23	547267	No
IPF-CAD	rs76954792	T	C	0.2418	3.27972e-08	-0.020134	0.023561	0.3928	903869	0.0393	0.0069	1.194e-08	547267	No
IPF-CAD	rs7726159	A	C	0.3265	2.26944e-15	-0.15972	0.021426	9.038e-14	903869	-0.0195	0.0064	0.002146	547267	No
IPF-CAD	rs77347777	T	C	0.108	3.09456e-08	0.011442	0.032219	0.7225	903869	-0.0542	0.0095	1.223e-08	547267	No
IPF-CAD	rs7750679	C	T	0.6507	1.39566e-48	0.016929	0.0196	0.3877	953873	-0.0764	0.0053	6.661e-47	547267	No
IPF-CAD	rs77620124	G	A	0.1526	1.95723e-09	0.034359	0.026524	0.1952	953873	0.051	0.0083	7.198e-10	547267	No
IPF-CAD	rs783144	T	C	0.2857	1.16376e-25	-0.016516	0.022396	0.4609	903869	-0.0645	0.0062	5.132e-25	547267	No
IPF-CAD	rs783147	A	G	0.4484	6.08501e-16	0.00011275	0.01869	0.9952	953873	-0.0455	0.0056	6.071e-16	547267	No
IPF-CAD	rs7944761	T	C	0.5391	9.12688e-14	0.15336	0.020391	5.442e-14	903869	0.0065	0.0058	0.2631	547267	No
IPF-CAD	rs79684526	G	A	0.02311	5.96235e-12	-0.035424	0.071877	0.6221	621641	-0.1535	0.022	2.809e-12	547267	No
IPF-CAD	rs7998440	A	G	0.387	1.91432e-10	0.020797	0.019251	0.28	953873	-0.0383	0.0059	1.189e-10	547267	No
IPF-CAD	rs8003602	C	T	0.7388	4.24585e-16	0.0046353	0.02141	0.8286	953873	-0.0539	0.0066	2.885e-16	547267	No
IPF-CAD	rs8046697	C	T	0.5887	3.47849e-16	-0.036276	0.018965	0.05577	953873	-0.0475	0.0058	3.076e-16	547267	No
IPF-CAD	rs8068571	C	T	0.244	2.48728e-09	-0.006674	0.023204	0.7736	903869	0.0397	0.0065	1.256e-09	547267	No
IPF-CAD	rs8110479	C	T	0.9549	2.08836e-10	0.0098348	0.052664	0.8519	887228	-0.092	0.0142	1.092e-10	547267	No
IPF-CAD	rs867186	G	A	0.104	1.86472e-11	-0.023708	0.030866	0.4424	953873	0.0573	0.0084	6.84e-12	547267	No
IPF-CAD	rs868903	C	T	0.5108	1.262e-08	0.13286	0.023135	9.316e-09	887228	-0.0111	0.0064	0.08213	547267	No
IPF-CAD	rs885150	C	T	0.2609	2.28624e-09	0.012768	0.021419	0.5511	953873	-0.0355	0.0058	7.859e-10	547267	No
IPF-CAD	rs885582	C	T	0.4687	2.05285e-09	0.020721	0.018684	0.2674	953873	0.0313	0.0051	1.092e-09	547267	No
IPF-CAD	rs9319428	A	G	0.3227	1.31858e-10	-0.023172	0.020155	0.2503	953873	0.036	0.0055	5.363e-11	547267	No
IPF-CAD	rs9337951	A	G	0.3472	2.56999e-17	0.012811	0.021316	0.5478	903869	0.0543	0.0064	1.73e-17	547267	No
IPF-CAD	rs9367716	T	G	0.2869	4.04782e-08	0.0094013	0.021999	0.6691	903869	-0.0317	0.0056	1.197e-08	547267	No
IPF-CAD	rs9457853	A	G	0.09963	2.17256e-10	-0.029223	0.033891	0.3885	903869	0.0602	0.0093	1.15e-10	547267	No
IPF-CAD	rs9472422	A	G	0.3917	4.21812e-08	-0.0093686	0.01924	0.6263	953873	0.0294	0.0052	1.779e-08	547267	No
IPF-CAD	rs9515203	C	T	0.2621	1.8444e-23	-0.03846	0.023059	0.09534	903869	0.0596	0.006	3.893e-23	547267	No
IPF-CAD	rs9521678	C	T	0.2434	8.24358e-10	0.009842	0.021606	0.6487	953873	0.0364	0.0058	4.553e-10	547267	No
IPF-CAD	rs9803935	G	T	0.562	3.13939e-08	0.067027	0.018786	0.0003599	953873	-0.0297	0.0057	1.758e-07	547267	Yes
IPF-CAD	rs9892152	C	T	0.5168	9.0154e-11	0.011552	0.020043	0.5644	903869	-0.033	0.005	6.279e-11	547267	No
IPF-CAD	rs9927309	T	C	0.1273	7.47758e-11	-0.0016092	0.027502	0.9533	953873	-0.0497	0.0075	2.692e-11	547267	No
IPF-CAD	rs9970807	T	C	0.09383	2.94838e-28	-0.00046586	0.031989	0.9884	953873	-0.0962	0.0088	8.327e-28	547267	No
IPF-COPD	rs1023518	T	G	0.2862	1.9782e-11	0.06336	0.021061	0.002626	953873	0.052684	0.0074621	1.662e-12	995917	No
IPF-COPD	rs10461165	A	G	0.2519	5.74626e-09	0.078986	0.021596	0.0002547	953873	-0.034441	0.007796	9.97e-06	995917	Yes
IPF-COPD	rs10832253	T	C	0.6945	5.07563e-10	0.13397	0.020384	4.955e-11	953873	0.0042484	0.0072638	0.5586	995917	No
IPF-COPD	rs112458284	C	T	0.0386	8.86058e-09	0.058938	0.05163	0.2536	953873	0.1076	0.017609	9.941e-10	995917	No
IPF-COPD	rs113120855	T	C	0.1869	1.60827e-10	-0.15787	0.026378	2.168e-09	803014	0.027774	0.0095992	0.003811	844266	No
IPF-COPD	rs116991229	C	T	0.01135	2.0918e-09	0.15916	0.09176	0.08283	937232	0.20191	0.031808	2.186e-10	970472	No
IPF-COPD	rs11770546	A	G	0.3703	2.62585e-10	0.1289	0.019313	2.481e-11	953873	-0.010958	0.0069313	0.1139	995917	No
IPF-COPD	rs13147758	G	A	0.4434	2.29273e-19	0.01415	0.01892	0.4545	953873	-0.063126	0.0067536	9.016e-21	995917	No
IPF-COPD	rs17487514	T	C	0.2614	1.33698e-14	0.055589	0.022872	0.01508	937232	0.062977	0.0078219	8.185e-16	970472	No
IPF-COPD	rs2076295	G	T	0.4355	1.34154e-11	0.13366	0.018782	1.108e-12	953873	-0.0024477	0.0067174	0.7156	995917	No
IPF-COPD	rs34787245	T	C	0.01143	1.20158e-15	1.1	0.13169	6.665e-17	686976	0.023171	0.043285	0.5924	721927	No
IPF-COPD	rs35132097	T	C	0.1679	8.57246e-09	-0.050244	0.035494	0.1569	669997	-0.07642	0.012495	9.59e-10	649623	No
IPF-COPD	rs35631117	T	G	0.5395	4.66466e-10	-0.029626	0.018726	0.1136	953873	-0.044116	0.006699	4.535e-11	995917	No
IPF-COPD	rs41359951	T	C	0.0349	2.91236e-10	0.41331	0.062074	2.769e-11	903869	-0.014591	0.020158	0.4692	935597	No
IPF-COPD	rs56293203	A	G	0.01247	1.89897e-08	0.6137	0.1026	2.208e-09	887228	0.066651	0.033373	0.04581	910152	No
IPF-COPD	rs57612798	A	G	0.03062	3.15587e-09	0.35512	0.056538	3.363e-10	953873	0.059867	0.020651	0.003743	995917	No
IPF-COPD	rs59424629	T	G	0.5499	4.0641e-10	0.12411	0.018785	3.915e-11	953873	0.003941	0.0067062	0.5568	987113	No
IPF-COPD	rs6011779	T	C	0.793	8.82092e-16	-0.077098	0.023223	0.0009006	953873	-0.069817	0.0083206	4.825e-17	995917	No
IPF-COPD	rs62065216	A	G	0.4458	6.96524e-09	-0.0015195	0.020315	0.9404	903869	0.04386	0.0071309	7.712e-10	935597	No
IPF-COPD	rs7021260	T	C	0.7148	5.14398e-10	0.018546	0.025115	0.4602	885936	0.055274	0.0084128	5.022e-11	868135	No
IPF-COPD	rs7127117	C	T	0.5266	9.60255e-10	0.14409	0.022263	9.673e-11	887228	0.0023379	0.0074506	0.7537	918956	No
IPF-COPD	rs71519637	T	C	0.09956	1.96444e-08	0.011894	0.03223	0.7121	953873	0.066342	0.011102	2.293e-09	995917	No
IPF-COPD	rs7174348	A	G	0.2314	7.5247e-23	-0.055691	0.02225	0.01232	953873	-0.081029	0.007951	2.175e-24	987113	No
IPF-COPD	rs72846303	A	G	0.1425	1.92054e-19	0.25252	0.02696	7.501e-21	953873	-0.012429	0.0099006	0.2093	995917	No
IPF-COPD	rs74330317	G	T	0.01496	9.07104e-11	0.63882	0.093456	8.172e-12	887228	-0.010882	0.030573	0.7219	910152	No
IPF-COPD	rs7725218	A	G	0.3456	1.11981e-12	-0.15781	0.021138	8.307e-14	903869	-0.0002725	0.0073893	0.9706	935597	No
IPF-COPD	rs77854845	C	T	0.1303	4.82019e-08	-0.046763	0.027729	0.0917	953873	-0.058485	0.010049	5.879e-09	995917	No
IPF-COPD	rs7932863	G	A	0.699	1.95258e-10	-0.14855	0.022107	1.824e-11	903869	-0.0068261	0.0078055	0.3818	935597	No
IPF-COPD	rs9964724	T	C	0.7022	4.8902e-10	-0.038894	0.020302	0.05539	953873	-0.047986	0.0072948	4.765e-11	995917	No
IPF-GER	rs10794285	T	C	0.3472	2.97854e-08	0.1094	0.019606	2.41e-08	953873	-0.0092	0.0061	0.133	385276	No
IPF-GER	rs11171710	A	G	0.4451	1.57758e-08	0.0021065	0.020251	0.9172	903869	0.0351	0.006	4.174e-09	385276	No
IPF-GER	rs12602632	A	G	0.3902	9.78237e-11	0.026185	0.019145	0.1714	953873	0.0398	0.006	4.513e-11	385276	No
IPF-GER	rs12706746	A	G	0.301	1.51045e-08	-0.019668	0.020244	0.3313	953873	0.0369	0.0063	4.243e-09	385276	No
IPF-GER	rs1473115	C	T	0.3404	1.00939e-09	0.022665	0.019965	0.2563	953873	0.0396	0.0063	3.949e-10	385276	No
IPF-GER	rs150592114	G	A	0.1761	1.45635e-10	-0.20756	0.035909	7.456e-09	669997	0.0238	0.0074	0.001359	385276	No
IPF-GER	rs15071	T	C	0.1841	3.73369e-08	-0.028455	0.023811	0.2321	953873	-0.0428	0.0075	1.007e-08	385276	No
IPF-GER	rs200980	T	C	0.1933	1.79277e-08	0.089465	0.049075	0.0683	471029	-0.0443	0.0076	4.778e-09	385276	No
IPF-GER	rs2076295	G	T	0.4355	3.10369e-12	0.13366	0.018782	1.108e-12	953873	0.0012	0.0059	0.8331	385276	No
IPF-GER	rs3757132	T	C	0.2555	1.04673e-08	0.16903	0.032035	1.318e-07	488624	-0.0187	0.0069	0.006481	385276	Yes
IPF-GER	rs41359951	T	C	0.0349	8.23052e-11	0.41331	0.062074	2.769e-11	903869	0.0137	0.0222	0.5374	385276	No
IPF-GER	rs57612798	A	G	0.03062	1.04038e-09	0.35512	0.056538	3.363e-10	953873	0.0045	0.0219	0.8384	385276	No
IPF-GER	rs59424629	T	G	0.5499	1.17361e-10	0.12411	0.018785	3.915e-11	953873	-0.0042	0.0059	0.4771	385276	No
IPF-GER	rs62046253	T	C	0.3508	4.43968e-08	0.015359	0.019575	0.4327	953873	-0.0352	0.0062	1.297e-08	385276	No
IPF-GER	rs62402061	A	G	0.07695	2.07092e-08	-0.16999	0.036509	3.222e-06	953873	-0.0449	0.0112	5.811e-05	385276	Yes
IPF-GER	rs6710685	C	T	0.6973	5.68638e-09	0.011644	0.024959	0.6408	820856	0.0391	0.0065	1.958e-09	385276	No
IPF-GER	rs6809836	A	G	0.3	1.21841e-08	0.020393	0.021872	0.3511	903869	0.0383	0.0065	3.7e-09	385276	No
IPF-GER	rs7127117	C	T	0.5266	2.93162e-10	0.14409	0.022263	9.673e-11	887228	-0.0031	0.0061	0.6133	385276	No
IPF-GER	rs72704785	A	G	0.1503	2.00909e-08	0.039579	0.028568	0.1659	903869	0.0459	0.0079	6.806e-09	385276	No
IPF-GER	rs72846303	A	G	0.1425	1.35145e-20	0.25252	0.02696	7.501e-21	953873	-0.0007	0.0086	0.9372	385276	No
IPF-GER	rs7394747	T	C	0.6484	2.76016e-10	-0.12843	0.019816	9.101e-11	953873	-0.0016	0.0063	0.7963	385276	No
IPF-GER	rs7552188	C	T	0.7391	3.13351e-08	-0.0035334	0.029154	0.9035	804215	0.0413	0.0072	1.067e-08	385276	No
IPF-GER	rs7609078	A	G	0.3681	4.96289e-10	-0.040951	0.019321	0.03405	953873	-0.039	0.0061	1.626e-10	385276	No
IPF-GER	rs7725218	A	G	0.3456	1.09102e-14	-0.15781	0.021138	8.307e-14	903869	0.0151	0.0062	0.01553	385276	No
IPF-GER	rs7755997	A	G	0.5927	1.14297e-09	-0.025958	0.019046	0.1729	953873	0.0376	0.006	3.227e-10	385276	No
IPF-GER	rs78484848	T	C	0.08669	8.04814e-09	-0.058148	0.032956	0.07766	953873	0.059	0.0099	2.784e-09	385276	No
IPF-GER	rs7944761	T	C	0.5391	1.00447e-13	0.15336	0.020391	5.442e-14	903869	0.0096	0.006	0.11	385276	No
IPF-GER	rs809955	A	G	0.3634	3.03858e-09	-0.068591	0.020884	0.001022	903869	-0.0373	0.0061	1.064e-09	385276	No
IPF-GER	rs868903	C	T	0.5108	3.01059e-08	0.13286	0.023135	9.316e-09	887228	-0.0004	0.0064	0.9512	385276	No
IPF-GER	rs9689160	G	A	0.2698	1.44106e-08	0.090534	0.020727	1.254e-05	953873	-0.0317	0.0066	1.84e-06	385276	Yes
IPF-OSA	rs10507084	T	C	0.09032	1.63114e-10	0.017332	0.034098	0.6112	953873	0.1085	0.0163	2.797e-11	217955	No
IPF-OSA	rs113120855	T	C	0.1869	1.11648e-08	-0.15787	0.026378	2.168e-09	803014	-0.0046	0.0227	0.8386	217955	No
IPF-OSA	rs11770546	A	G	0.3703	1.17563e-10	0.1289	0.019313	2.481e-11	953873	0.0122	0.0128	0.3392	217955	No
IPF-OSA	rs187757723	G	A	0.01583	6.19264e-09	0.88644	0.15126	4.618e-09	463346	0.0801	0.0453	0.07701	217955	No
IPF-OSA	rs2076295	G	T	0.4355	6.99581e-12	0.13366	0.018782	1.108e-12	953873	-0.0095	0.0128	0.46	217955	No
IPF-OSA	rs34787245	T	C	0.01143	5.26666e-16	1.1	0.13169	6.665e-17	686976	0.0157	0.0631	0.8035	217955	No
IPF-OSA	rs41359951	T	C	0.0349	7.39433e-11	0.41331	0.062074	2.769e-11	903869	0.0353	0.026	0.1748	217955	No
IPF-OSA	rs56293203	A	G	0.01247	4.17927e-09	0.6137	0.1026	2.208e-09	887228	0.0723	0.0478	0.1306	217955	No
IPF-OSA	rs57612798	A	G	0.03062	1.33797e-10	0.35512	0.056538	3.363e-10	953873	0.0689	0.0256	0.007094	217955	No
IPF-OSA	rs59424629	T	G	0.5499	7.93949e-11	0.12411	0.018785	3.915e-11	953873	-0.0173	0.0127	0.1738	217955	No
IPF-OSA	rs7127117	C	T	0.5266	4.25039e-10	0.14409	0.022263	9.673e-11	887228	0.0121	0.0126	0.3383	217955	No
IPF-OSA	rs72846303	A	G	0.1425	7.17978e-20	0.25252	0.02696	7.501e-21	953873	-0.0053	0.016	0.7395	217955	No
IPF-OSA	rs7394747	T	C	0.6484	5.13003e-10	-0.12843	0.019816	9.101e-11	953873	-0.0056	0.0126	0.6534	217955	No
IPF-OSA	rs74330317	G	T	0.01496	4.90574e-11	0.63882	0.093456	8.172e-12	887228	-0.0028	0.0432	0.9477	217955	No
IPF-OSA	rs7725218	A	G	0.3456	5.57226e-13	-0.15781	0.021138	8.307e-14	903869	-0.0056	0.0129	0.6633	217955	No
IPF-OSA	rs7944761	T	C	0.5391	3.69348e-13	0.15336	0.020391	5.442e-14	903869	-0.0053	0.0125	0.6707	217955	No
IPF-OSA	rs868903	C	T	0.5108	4.048e-08	0.13286	0.023135	9.316e-09	887228	0.0102	0.0128	0.4282	217955	No
IPF-OSA	rs9937053	A	G	0.4336	2.55744e-15	-0.0064382	0.018777	0.7317	953873	0.102	0.0125	4.319e-16	217955	No
IPF-Stroke	rs1005431	T	C	0.2649	4.45365e-08	0.12733	0.02297	2.971e-08	903869	0.0185	0.0107	0.08355	282028	No
IPF-Stroke	rs10774624	A	G	0.5398	1.73883e-11	-0.021469	0.020379	0.2921	903869	-0.0654	0.0094	4.042e-12	274525	No
IPF-Stroke	rs11066283	G	A	0.4023	1.36522e-10	0.041533	0.023145	0.07273	885936	-0.0692	0.0104	2.36e-11	230771	No
IPF-Stroke	rs11242678	T	C	0.2664	4.01629e-09	0.011525	0.022909	0.6149	903869	0.0643	0.0105	8.708e-10	288521	No
IPF-Stroke	rs11770546	A	G	0.3703	1.19193e-10	0.1289	0.019313	2.481e-11	953873	-0.0014	0.0098	0.886	267057	No
IPF-Stroke	rs150592114	G	A	0.1761	1.44886e-08	-0.20756	0.035909	7.456e-09	669997	-0.0203	0.0145	0.1635	174025	No
IPF-Stroke	rs2072499	G	A	0.3593	1.73344e-11	-0.02858	0.019562	0.144	953873	0.0661	0.0095	3.225e-12	292244	No
IPF-Stroke	rs2076295	G	T	0.4355	5.55557e-12	0.13366	0.018782	1.108e-12	953873	-0.0044	0.0091	0.6291	295140	No
IPF-Stroke	rs2107595	A	G	0.1687	1.533e-10	-0.067783	0.025118	0.006964	953873	0.0803	0.0121	3.586e-11	296637	No
IPF-Stroke	rs41359951	T	C	0.0349	1.29162e-10	0.41331	0.062074	2.769e-11	903869	-0.0199	0.0437	0.6497	124060	No
IPF-Stroke	rs4942561	T	G	0.7595	9.51353e-09	-0.0021281	0.021941	0.9227	953873	0.064	0.0107	2.048e-09	287895	No
IPF-Stroke	rs56293203	A	G	0.01247	9.50369e-09	0.6137	0.1026	2.208e-09	887228	0.0236	0.0884	0.7894	60283.7	No
IPF-Stroke	rs57612798	A	G	0.03062	1.00124e-09	0.35512	0.056538	3.363e-10	953873	-0.0338	0.0372	0.364	173784	No
IPF-Stroke	rs59424629	T	G	0.5499	4.16469e-11	0.12411	0.018785	3.915e-11	953873	-0.0204	0.0095	0.03103	267931	No
IPF-Stroke	rs6837901	C	T	0.2117	4.87216e-13	-0.016812	0.022763	0.4602	953873	-0.0835	0.0112	7.997e-14	288846	No
IPF-Stroke	rs7127117	C	T	0.5266	3.72806e-10	0.14409	0.022263	9.673e-11	887228	-0.0073	0.0115	0.5263	182974	No
IPF-Stroke	rs72846303	A	G	0.1425	5.6051e-20	0.25252	0.02696	7.501e-21	953873	0.0009	0.0163	0.9554	213294	No
IPF-Stroke	rs7394747	T	C	0.6484	3.97348e-10	-0.12843	0.019816	9.101e-11	953873	0.0051	0.0104	0.6272	260030	No
IPF-Stroke	rs74330317	G	T	0.01496	4.02148e-11	0.63882	0.093456	8.172e-12	887228	0.0051	0.0673	0.9394	94031.1	No
IPF-Stroke	rs7725218	A	G	0.3456	4.51179e-13	-0.15781	0.021138	8.307e-14	903869	0.0015	0.0106	0.8878	232652	No
IPF-Stroke	rs7944761	T	C	0.5391	1.27142e-13	0.15336	0.020391	5.442e-14	903869	-0.0126	0.0093	0.177	281479	No
IPF-Stroke	rs868903	C	T	0.5108	2.12006e-08	0.13286	0.023135	9.316e-09	887228	0.0123	0.0104	0.2369	223762	No
IPF-T2D	rs10087241	A	G	0.601	7.77301e-09	0.018778	0.02047	0.359	903869	0.0475	0.008	2.796e-09	565916	No
IPF-T2D	rs1009358	C	T	0.3711	2.21237e-11	0.0013608	0.020637	0.9474	903869	-0.0545	0.008	9.81e-12	579347	No
IPF-T2D	rs10100265	C	A	0.5812	1.31916e-09	-0.024767	0.021447	0.2482	903869	0.0491	0.0079	6.288e-10	594125	No
IPF-T2D	rs10114341	C	T	0.4426	3.73413e-08	0.0028902	0.018731	0.8774	953873	-0.0409	0.0072	1.151e-08	602097	No
IPF-T2D	rs10401969	C	T	0.07289	9.83877e-12	-0.021526	0.035958	0.5494	953873	0.0921	0.0133	4.131e-12	604393	No
IPF-T2D	rs1042725	T	C	0.4811	5.52385e-15	0.017422	0.018661	0.3505	953873	0.056	0.0071	3.369e-15	605047	No
IPF-T2D	rs1050226	G	A	0.401	7.74375e-11	0.021937	0.019019	0.2487	953873	-0.0491	0.0074	3.342e-11	593598	No
IPF-T2D	rs1061813	A	G	0.5711	1.13382e-08	0.0098996	0.020265	0.6252	903869	0.0429	0.0073	3.372e-09	593583	No
IPF-T2D	rs10811661	C	T	0.1618	3.49432e-59	-0.012025	0.02508	0.6316	953873	-0.1569	0.0098	4.132e-58	605005	No
IPF-T2D	rs10842994	T	C	0.1955	1.70667e-16	0.01331	0.023655	0.5736	953873	-0.0755	0.0091	1.015e-16	605053	No
IPF-T2D	rs10885414	G	A	0.3271	4.54617e-28	0.052655	0.021924	0.01632	903869	-0.0886	0.0081	8.366e-28	592476	No
IPF-T2D	rs10974438	C	A	0.3624	5.86901e-15	-0.0030131	0.019384	0.8765	953873	0.0591	0.0075	3.013e-15	593472	No
IPF-T2D	rs11020124	C	T	0.3034	9.54508e-28	0.025058	0.020303	0.2171	953873	0.0859	0.0079	1.357e-27	595826	No
IPF-T2D	rs11048456	T	C	0.7298	7.13434e-09	0.013815	0.021275	0.5161	953873	0.0488	0.0082	2.974e-09	594889	No
IPF-T2D	rs1111875	T	C	0.4241	2.67717e-40	-0.007766	0.018889	0.681	953873	-0.0948	0.0072	3.615e-39	605034	No
IPF-T2D	rs11196181	A	G	0.07352	1.03502e-23	0.029394	0.039559	0.4574	903869	-0.1564	0.0156	8.346e-24	605047	No
IPF-T2D	rs11257655	T	C	0.2176	3.67362e-17	-0.0086244	0.02275	0.7046	953873	0.0737	0.0087	1.966e-17	597480	No
IPF-T2D	rs11635117	C	A	0.5348	1.80891e-09	-0.023385	0.02014	0.2456	903869	0.0444	0.0072	5.545e-10	604551	No
IPF-T2D	rs11651755	C	T	0.4497	6.53682e-22	-6.5232e-05	0.018811	0.9972	953873	0.0741	0.0077	8.979e-22	557434	No
IPF-T2D	rs11708067	G	A	0.2125	1.70348e-29	-0.020157	0.022764	0.3759	953873	-0.0965	0.0086	5.933e-29	604949	No
IPF-T2D	rs11774915	T	C	0.3466	2.37493e-08	0.033348	0.020439	0.1028	953873	0.0495	0.0086	8.731e-09	571505	No
IPF-T2D	rs11926707	C	T	0.6352	4.57817e-08	-0.03574	0.019393	0.06534	953873	-0.0463	0.0082	1.686e-08	563896	No
IPF-T2D	rs12088739	G	A	0.07996	2.41919e-11	0.018436	0.035916	0.6077	903869	-0.0884	0.013	9.792e-12	596436	No
IPF-T2D	rs1250591	G	A	0.5517	4.12968e-09	-0.0015768	0.020054	0.9373	903869	-0.0477	0.0079	1.758e-09	571756	No
IPF-T2D	rs12617659	T	C	0.1481	6.95706e-11	0.035563	0.028335	0.2094	903869	-0.0685	0.0103	2.827e-11	601859	No
IPF-T2D	rs12681990	C	T	0.1689	9.60479e-11	0.0036922	0.026563	0.8895	903869	0.0634	0.0096	3.621e-11	595496	No
IPF-T2D	rs12899811	G	A	0.316	4.10391e-09	-0.0045021	0.021471	0.8339	903869	0.0465	0.0077	1.581e-09	596815	No
IPF-T2D	rs12970134	A	G	0.2428	8.97067e-12	0.017059	0.021517	0.4279	953873	0.0555	0.008	5.309e-12	602401	No
IPF-T2D	rs13239186	T	C	0.3376	5.74492e-10	0.0084732	0.021663	0.6957	903869	0.0539	0.0085	2.704e-10	562451	No
IPF-T2D	rs13389219	T	C	0.3851	1.68478e-22	0.029724	0.019153	0.1207	953873	-0.0722	0.0074	2.106e-22	597298	No
IPF-T2D	rs1359790	A	G	0.2847	2.28618e-23	0.0032254	0.020653	0.8759	953873	-0.0796	0.008	2.795e-23	605054	No
IPF-T2D	rs1496653	G	A	0.2275	3.28508e-18	0.0052042	0.022532	0.8173	953873	-0.0769	0.0088	2.572e-18	604458	No
IPF-T2D	rs1552224	C	A	0.1766	1.08792e-24	-0.03316	0.025219	0.1886	953873	-0.1034	0.0101	8.635e-25	597470	No
IPF-T2D	rs16860229	T	C	0.02059	5.82949e-10	0.020193	0.061556	0.7429	953873	0.1496	0.0236	2.159e-10	554868	No
IPF-T2D	rs16988333	G	A	0.08991	2.76274e-08	-0.0010753	0.033097	0.9741	953873	-0.0745	0.013	9.169e-09	600076	No
IPF-T2D	rs17168486	T	C	0.1802	5.2433e-15	0.0057724	0.024383	0.8129	953873	0.0742	0.0094	2.177e-15	592191	No
IPF-T2D	rs17334919	T	C	0.08233	5.48617e-28	0.052392	0.032753	0.1097	953873	-0.1398	0.0128	6.687e-28	604236	No
IPF-T2D	rs17405722	A	G	0.08196	6.79923e-09	0.084967	0.034852	0.01477	953873	0.087	0.0146	2.278e-09	573202	No
IPF-T2D	rs17791513	G	A	0.07365	8.86091e-12	0.016321	0.037115	0.6601	953873	-0.1027	0.0148	4.614e-12	594500	No
IPF-T2D	rs1785509	A	G	0.5959	4.81616e-09	-0.012384	0.019147	0.5178	953873	-0.0439	0.0073	2.008e-09	605017	No
IPF-T2D	rs1899951	T	C	0.1406	8.84523e-25	-0.026838	0.027626	0.3313	953873	-0.1118	0.0109	1.637e-24	604718	No
IPF-T2D	rs1994970	C	T	0.5262	1.64317e-12	0.0029173	0.018684	0.8759	953873	-0.0559	0.0078	8.883e-13	576117	No
IPF-T2D	rs2076295	G	T	0.4355	2.3958e-12	0.13366	0.018782	1.108e-12	953873	0.0129	0.0073	0.07626	590327	No
IPF-T2D	rs2191348	T	G	0.5257	5.49554e-19	0.031776	0.018717	0.08957	953873	-0.0652	0.0073	3.444e-19	594267	No
IPF-T2D	rs223490	T	G	0.3799	9.74105e-09	0.0063662	0.020602	0.7573	903869	-0.0478	0.0081	4.566e-09	566079	No
IPF-T2D	rs2237892	T	C	0.06199	2.53062e-09	-0.076674	0.038789	0.04808	953873	-0.096	0.0157	8.746e-10	594811	No
IPF-T2D	rs2261181	T	C	0.0894	1.09554e-16	0.020296	0.03168	0.5217	953873	0.0985	0.0118	9.179e-17	600965	No
IPF-T2D	rs2296173	G	A	0.2082	1.58128e-13	0.016938	0.02284	0.4583	953873	0.065	0.0087	7.658e-14	597394	No
IPF-T2D	rs2299383	T	C	0.4379	4.64679e-08	0.0389	0.018862	0.03918	953873	0.0412	0.0073	1.49e-08	590541	No
IPF-T2D	rs2421016	T	C	0.5202	2.75159e-10	0.023418	0.018755	0.2118	953873	-0.0458	0.0071	1.478e-10	603590	No
IPF-T2D	rs243019	C	T	0.4552	2.7337e-15	-0.0070613	0.020111	0.7255	903869	0.0566	0.0071	2.29e-15	599688	No
IPF-T2D	rs244415	A	G	0.4211	9.14559e-09	0.0094991	0.018893	0.6151	953873	-0.0467	0.0079	3.882e-09	576869	No
IPF-T2D	rs2493394	G	A	0.116	2.58035e-10	0.026474	0.029697	0.3727	953873	0.073	0.0113	1.151e-10	594129	No
IPF-T2D	rs2616132	A	G	0.5004	1.48089e-08	0.015038	0.018724	0.4219	953873	0.0455	0.0078	6.578e-09	573704	No
IPF-T2D	rs2796441	A	G	0.411	1.14383e-22	0.0059645	0.020234	0.7682	903869	-0.0715	0.0073	1.962e-22	602118	No
IPF-T2D	rs2860779	A	G	0.4349	5.25132e-09	0.0010052	0.020489	0.9609	903869	0.048	0.008	2.049e-09	568712	No
IPF-T2D	rs2867125	C	T	0.8299	9.80681e-10	0.040959	0.024565	0.09544	953873	-0.0601	0.0096	4.325e-10	595791	No
IPF-T2D	rs2943656	G	A	0.6284	1.17546e-34	-0.014115	0.0193	0.4646	953873	-0.0902	0.0074	6.697e-34	602660	No
IPF-T2D	rs2971669	T	C	0.1878	1.62491e-08	-0.021734	0.023332	0.3516	953873	0.0512	0.0088	6.808e-09	596081	No
IPF-T2D	rs340874	C	T	0.5226	1.44808e-17	0.0021128	0.018796	0.9105	953873	-0.0626	0.0073	8.406e-18	597473	No
IPF-T2D	rs348330	A	G	0.6396	4.85753e-09	0.020086	0.020998	0.3388	903869	0.0487	0.0081	1.864e-09	568792	No
IPF-T2D	rs35722851	C	T	0.484	1.11548e-12	-0.011982	0.02008	0.5507	903869	-0.0563	0.0078	6.966e-13	570865	No
IPF-T2D	rs3802177	A	G	0.3276	1.62942e-53	0.0066607	0.019931	0.7382	953873	-0.1217	0.008	2.321e-52	596090	No
IPF-T2D	rs3887925	T	C	0.5249	5.25132e-09	0.0095594	0.018729	0.6098	953873	-0.0474	0.0079	2.469e-09	565537	No
IPF-T2D	rs4458523	G	T	0.5931	2.72269e-34	0.0031562	0.019088	0.8687	953873	-0.0885	0.0073	9.372e-34	602361	No
IPF-T2D	rs459193	G	A	0.727	1.57127e-17	-0.0017496	0.021039	0.9337	953873	-0.0711	0.0083	8.809e-18	597479	No
IPF-T2D	rs4803848	C	T	0.6462	1.39237e-08	0.019722	0.01964	0.3153	953873	-0.0485	0.0083	6.015e-09	559191	No
IPF-T2D	rs4823182	G	A	0.3645	9.85055e-10	0.00014933	0.01945	0.9939	953873	0.0482	0.0077	3.358e-10	587224	No
IPF-T2D	rs4865796	A	G	0.6826	2.50942e-11	0.0037665	0.020098	0.8513	953873	-0.053	0.0078	1.329e-11	597478	No
IPF-T2D	rs4918784	G	A	0.7381	6.15474e-12	-0.0053652	0.025184	0.8313	887228	-0.0636	0.0091	3.077e-12	567311	No
IPF-T2D	rs5215	T	C	0.6115	1.82644e-20	0.021096	0.019277	0.2738	953873	0.0678	0.0073	2.089e-20	605049	No
IPF-T2D	rs576674	A	G	0.8524	3.64764e-11	0.030761	0.027673	0.2663	903869	0.0654	0.0097	1.792e-11	594299	No
IPF-T2D	rs59424629	T	G	0.5499	9.42646e-11	0.12411	0.018785	3.915e-11	953873	-0.0017	0.0079	0.8306	573704	No
IPF-T2D	rs6059662	G	A	0.6952	4.5992e-08	-0.017556	0.021895	0.4227	903869	-0.0446	0.0079	1.512e-08	599260	No
IPF-T2D	rs6066149	A	G	0.2547	6.60973e-09	0.012621	0.021318	0.5538	953873	-0.0489	0.0082	2.075e-09	595393	No
IPF-T2D	rs61953351	T	G	0.2525	2.72173e-14	-0.007469	0.021455	0.7277	953873	-0.07	0.0091	1.976e-14	572951	No
IPF-T2D	rs637614	C	T	0.4832	5.76017e-11	0.072592	0.019089	0.0001431	819655	-0.047	0.0077	9.817e-10	563336	No
IPF-T2D	rs6432613	G	A	0.7504	6.20746e-10	0.011528	0.021302	0.5884	953873	-0.0557	0.0088	2.977e-10	571785	No
IPF-T2D	rs6483215	G	A	0.7698	4.11356e-11	9.372e-05	0.022242	0.9966	953873	0.0612	0.0091	2.04e-11	573385	No
IPF-T2D	rs67232546	T	C	0.1858	1.37955e-09	-0.0072052	0.025349	0.7762	903869	0.0596	0.0096	4.661e-10	563610	No
IPF-T2D	rs6777684	G	A	0.6125	1.59278e-10	0.01002	0.019128	0.6004	953873	-0.0529	0.0081	6.377e-11	564529	No
IPF-T2D	rs6785040	C	T	0.1777	3.27053e-08	0.012594	0.024818	0.6118	953873	-0.0633	0.0111	1.264e-08	572713	No
IPF-T2D	rs6878122	A	G	0.7116	2.0191e-12	0.0091688	0.020496	0.6546	953873	0.0564	0.0079	1.188e-12	592977	No
IPF-T2D	rs6931514	G	A	0.2848	2.77317e-60	-0.010514	0.020766	0.6127	953873	0.1309	0.0081	2.331e-58	587058	No
IPF-T2D	rs6989203	A	G	0.2309	1.17982e-21	0.0055068	0.021929	0.8017	953873	-0.0813	0.0085	8.022e-22	603579	No
IPF-T2D	rs7030641	T	C	0.5703	5.55327e-17	-0.024127	0.018919	0.2022	953873	-0.0615	0.0073	3.638e-17	596764	No
IPF-T2D	rs7144011	T	G	0.2256	3.96303e-08	0.013661	0.02247	0.5432	953873	0.0482	0.0085	1.636e-08	604397	No
IPF-T2D	rs71624138	A	G	0.1106	7.26816e-10	0.019812	0.031885	0.5344	903869	0.0763	0.0121	3.09e-10	557554	No
IPF-T2D	rs7164289	A	G	0.1522	1.87889e-09	0.11604	0.025574	5.7e-06	953873	-0.0458	0.011	3.226e-05	573099	Yes
IPF-T2D	rs7177055	A	G	0.7116	4.30086e-16	0.0505	0.020509	0.01381	953873	-0.0647	0.0079	2.746e-16	605052	No
IPF-T2D	rs719727	G	A	0.2474	1.80891e-09	0.0072053	0.021965	0.7429	953873	-0.0518	0.0084	7.334e-10	604110	No
IPF-T2D	rs72892910	T	G	0.1902	1.44088e-10	0.043667	0.024055	0.06948	953873	0.0648	0.0099	6.428e-11	562619	No
IPF-T2D	rs73158411	A	G	0.3701	2.14603e-10	0.13404	0.020662	8.74e-11	903869	-0.0017	0.0074	0.8207	573442	No
IPF-T2D	rs735949	C	T	0.1331	4.66166e-11	-0.012145	0.027053	0.6535	953873	-0.0711	0.0106	1.946e-11	597370	No
IPF-T2D	rs7633675	G	T	0.3135	2.99895e-58	0.019088	0.020014	0.3402	953873	0.1207	0.0076	3.398e-56	597372	No
IPF-T2D	rs765751	C	T	0.6128	7.64226e-12	-0.043991	0.019188	0.02187	953873	-0.0515	0.0074	2.744e-12	594389	No
IPF-T2D	rs7685296	T	C	0.2774	7.13182e-10	-0.01295	0.024154	0.5919	887228	-0.0511	0.0081	2.317e-10	596473	No
IPF-T2D	rs77258096	A	C	0.1033	3.27998e-18	0.02176	0.033646	0.5178	621641	-0.1171	0.0134	1.783e-18	570325	No
IPF-T2D	rs7729395	T	C	0.05173	1.37308e-17	-0.017064	0.04348	0.6947	953873	0.1373	0.016	1.101e-17	597473	No
IPF-T2D	rs7738382	A	C	0.7226	2.39125e-09	-0.030785	0.020904	0.1408	953873	0.0496	0.0081	8.562e-10	593293	No
IPF-T2D	rs7786095	G	A	0.08882	2.31984e-08	0.040727	0.031649	0.1982	953873	-0.0743	0.0129	9.643e-09	579310	No
IPF-T2D	rs780110	A	G	0.4504	6.2125e-11	0.0011544	0.018794	0.951	953873	0.048	0.0072	3.017e-11	597481	No
IPF-T2D	rs7845219	C	T	0.4926	1.2484e-08	0.014648	0.018639	0.4319	953873	-0.0422	0.0072	4.545e-09	595747	No
IPF-T2D	rs7901695	C	T	0.2834	1.03E-315	-0.022936	0.020423	0.2614	953873	0.279	0.0075	1.29e-301	601616	No
IPF-T2D	rs7922807	T	C	0.4892	3.47884e-09	0.046008	0.018657	0.01366	953873	0.0467	0.0077	1.612e-09	578904	No
IPF-T2D	rs7929543	C	A	0.08035	5.25132e-09	0.062375	0.034407	0.06985	953873	0.0828	0.0138	2.199e-09	579516	No
IPF-T2D	rs7955901	T	C	0.5804	1.80891e-09	-0.011718	0.0189	0.5353	953873	0.0444	0.0072	7.161e-10	594480	No
IPF-T2D	rs8031576	A	C	0.7278	1.74868e-10	0.068004	0.022278	0.002269	937232	0.0567	0.0087	5.788e-11	573422	No
IPF-T2D	rs8068804	A	G	0.3161	1.03058e-13	0.02849	0.020058	0.1555	953873	0.0587	0.0078	4.411e-14	588147	No
IPF-T2D	rs8108269	G	T	0.2988	5.95654e-16	0.0053528	0.020332	0.7923	953873	0.0644	0.0079	3.114e-16	604649	No
IPF-T2D	rs849135	A	G	0.4896	1.16779e-44	-0.032736	0.018654	0.07928	953873	0.0999	0.0072	1.041e-43	597276	No
IPF-T2D	rs853974	C	T	0.737	1.95801e-11	0.030433	0.021017	0.1476	953873	0.0601	0.0088	7.858e-12	571457	No
IPF-T2D	rs863750	T	C	0.5978	2.72651e-10	0.026381	0.019001	0.165	953873	-0.0471	0.0073	1.163e-10	600371	No
IPF-T2D	rs9369425	A	G	0.7026	3.30683e-10	-0.0060121	0.021932	0.784	903869	0.0546	0.0085	1.129e-10	578544	No
IPF-T2D	rs940904	A	G	0.7518	4.86667e-09	0.014366	0.021366	0.5014	953873	-0.0499	0.0083	2.075e-09	595042	No
IPF-T2D	rs9853081	G	A	0.4785	5.78211e-09	-0.082981	0.019862	2.943e-05	937232	-0.0326	0.0071	4.705e-06	603177	Yes
IPF-T2D	rs9860730	G	A	0.2976	4.18498e-13	0.036002	0.020217	0.07495	953873	-0.0573	0.0078	2.832e-13	601837	No
IPF-T2D	rs9875338	A	G	0.3902	8.7879e-09	-0.00052526	0.01902	0.978	953873	-0.0432	0.0073	3.496e-09	602814	No
IPF-T2D	rs9928094	G	A	0.4334	8.68704e-49	-0.0067565	0.018775	0.7189	953873	0.1045	0.0072	3.589e-47	597103	No
IPF-T2D	rs993380	G	A	0.6481	9.88177e-10	-0.0049688	0.019599	0.7999	953873	0.0507	0.0081	4.587e-10	579176	No
IPF-T2D	rs9940149	A	G	0.1594	2.68786e-09	0.00035099	0.026753	0.9895	903869	-0.058	0.0095	9.291e-10	605054	No
CPASSOC: Cross Phenotype Association. IPF: idiopathic pulmonary fibrosis. BMI: body mass index. CAD: coronary artery disease. COPD: chronic obstructive pulmonary disease. GER: gastro-esophageal reflux. T2D: type 2 diabetes. SNP: single nucleotide polymorphisms. A1: effect allele. A2: reference allele. SE: standard error.
*Previously unreported SNPs are selected if they were independently (after LD clumping with LD r2 < 0.05 within 1,000-kb windows) and genome-wide significantly (p < 5×10-8) associated with cross-trait but not the original single-trait, and also had a low LD (r2 < 0.05) with any genome-wide significant loci previously identified in the original single-trait GWAS.

## Sheet: Table S4
Table S4	Gene Atlas tissue- and cell-type-specific enrichment for the cross-trait CPASSOC summary data using SNPsea
Tait pair	Tissue/Cell type	Group	p-value	FDR	Negtive log10 p-value
IPF-BMI	Whole Blood	GWAS P < 5E-08	0.494034	0.870004	0.306243
IPF-BMI	BM-CD33+Myeloid	GWAS P < 5E-08	0.309633	0.69072	0.509153
IPF-BMI	PB-CD14+Monocytes	GWAS P < 5E-08	0.552402	0.915409	0.257745
IPF-BMI	PB-BDCA4+Dentritic cells	GWAS P < 5E-08	0.136367	0.376633	0.865291
IPF-BMI	PB-CD56+NK cells	GWAS P < 5E-08	0.110149	0.336098	0.958019
IPF-BMI	PB-CD4+T cells	GWAS P < 5E-08	0.0357723	0.172899	1.44645
IPF-BMI	PB-CD8+T cells	GWAS P < 5E-08	0.0295493	0.155805	1.52945
IPF-BMI	PB-CD19+B cells	GWAS P < 5E-08	0.0105082	0.0778143	1.97847
IPF-BMI	BM-CD105+Endothelial	GWAS P < 5E-08	0.104401	0.336098	0.981295
IPF-BMI	BM-CD34+	GWAS P < 5E-08	0.0081045	0.0778143	2.09127
IPF-BMI	721 B Lymphoblasts	GWAS P < 5E-08	0.495002	0.870004	0.305393
IPF-BMI	Thymus	GWAS P < 5E-08	0.818787	0.98683	0.0868291
IPF-BMI	Tonsil	GWAS P < 5E-08	0.872751	0.98683	0.0591096
IPF-BMI	Lymph Node	GWAS P < 5E-08	0.992672	0.998001	0.00319423
IPF-BMI	BM-CD71+Early Erythroid	GWAS P < 5E-08	0.619478	0.98683	0.207974
IPF-BMI	Bone Marrow	GWAS P < 5E-08	0.434698	0.824771	0.361812
IPF-BMI	Temporal Lobe	GWAS P < 5E-08	0.0946382	0.336098	1.02393
IPF-BMI	Globus Pallidus	GWAS P < 5E-08	0.672219	0.98683	0.172489
IPF-BMI	Cerebellum Peduncles	GWAS P < 5E-08	0.00872492	0.0778143	2.05924
IPF-BMI	Cerebellum	GWAS P < 5E-08	0.00671223	0.0778143	2.17313
IPF-BMI	Caudate Nucleus	GWAS P < 5E-08	0.30519	0.69072	0.51543
IPF-BMI	Whole Brain	GWAS P < 5E-08	0.0554488	0.247387	1.25611
IPF-BMI	Parietal Lobe	GWAS P < 5E-08	0.0224262	0.144524	1.64924
IPF-BMI	Medulla Oblongata	GWAS P < 5E-08	0.10511	0.336098	0.978356
IPF-BMI	Amygdala	GWAS P < 5E-08	0.00320634	0.0778143	2.49399
IPF-BMI	Prefrontal Cortex	GWAS P < 5E-08	0.00244536	0.0778143	2.61166
IPF-BMI	Occipital Lobe	GWAS P < 5E-08	0.00737173	0.0778143	2.13243
IPF-BMI	Hypothalamus	GWAS P < 5E-08	0.325056	0.698268	0.488042
IPF-BMI	Thalamus	GWAS P < 5E-08	0.283764	0.685763	0.547043
IPF-BMI	Subthalamic Nucleus	GWAS P < 5E-08	0.102748	0.336098	0.988227
IPF-BMI	Cingulate Cortex	GWAS P < 5E-08	0.115896	0.336098	0.935932
IPF-BMI	Pons	GWAS P < 5E-08	0.526927	0.898875	0.27825
IPF-BMI	Spinal Cord	GWAS P < 5E-08	0.736842	0.98683	0.132626
IPF-BMI	Adrenal Gland	GWAS P < 5E-08	0.41664	0.824771	0.380239
IPF-BMI	Lung	GWAS P < 5E-08	0.884744	0.98683	0.0531824
IPF-BMI	Heart	GWAS P < 5E-08	0.930047	0.998001	0.0314951
IPF-BMI	Liver	GWAS P < 5E-08	0.971352	0.998001	0.0126234
IPF-BMI	Kidney	GWAS P < 5E-08	0.981346	0.998001	0.00817784
IPF-BMI	Prostate	GWAS P < 5E-08	0.010733	0.0778143	1.96928
IPF-BMI	Thyroid	GWAS P < 5E-08	0.82545	0.98683	0.0833092
IPF-BMI	Cardiac Myocytes	GWAS P < 5E-08	0.820786	0.98683	0.0857701
IPF-BMI	Smooth Muscle	GWAS P < 5E-08	0.079915	0.331076	1.09737
IPF-BMI	Pancreas	GWAS P < 5E-08	0.369236	0.764846	0.432696
IPF-BMI	Pancreatic Islets	GWAS P < 5E-08	0.440826	0.824771	0.355733
IPF-BMI	Salivary Gland	GWAS P < 5E-08	0.831446	0.98683	0.080166
IPF-BMI	Trachea	GWAS P < 5E-08	0.998001	0.998001	0.000869024
IPF-BMI	Adrenal Cortex	GWAS P < 5E-08	0.143926	0.379441	0.841861
IPF-BMI	Appendix	GWAS P < 5E-08	0.798801	0.98683	0.0975614
IPF-BMI	Skin	GWAS P < 5E-08	0.971352	0.998001	0.0126234
IPF-BMI	Ciliary Ganglion	GWAS P < 5E-08	0.866089	0.98683	0.0624375
IPF-BMI	Trigeminal Ganglion	GWAS P < 5E-08	0.882745	0.98683	0.0541647
IPF-BMI	Atrioventricular Node	GWAS P < 5E-08	0.690873	0.98683	0.160602
IPF-BMI	DRG	GWAS P < 5E-08	0.818121	0.98683	0.0871825
IPF-BMI	Superior Cervical Ganglion	GWAS P < 5E-08	0.661077	0.98683	0.179748
IPF-BMI	Skeletal Muscle	GWAS P < 5E-08	0.668221	0.98683	0.17508
IPF-BMI	Tongue	GWAS P < 5E-08	0.816123	0.98683	0.0882444
IPF-BMI	Olfactory Bulb	GWAS P < 5E-08	0.249484	0.629134	0.602957
IPF-BMI	Pituitary	GWAS P < 5E-08	0.0253615	0.147097	1.59583
IPF-CAD	Whole Blood	GWAS P < 5E-08	0.55853	0.999334	0.252953
IPF-CAD	BM-CD33+Myeloid	GWAS P < 5E-08	0.457594	0.999334	0.33952
IPF-CAD	PB-CD14+Monocytes	GWAS P < 5E-08	0.822785	0.999334	0.0847136
IPF-CAD	PB-BDCA4+Dentritic cells	GWAS P < 5E-08	0.740839	0.999334	0.130276
IPF-CAD	PB-CD56+NK cells	GWAS P < 5E-08	0.604644	0.999334	0.2185
IPF-CAD	PB-CD4+T cells	GWAS P < 5E-08	0.792805	0.999334	0.100834
IPF-CAD	PB-CD8+T cells	GWAS P < 5E-08	0.928048	0.999334	0.0324296
IPF-CAD	PB-CD19+B cells	GWAS P < 5E-08	0.986009	0.999334	0.00611912
IPF-CAD	BM-CD105+Endothelial	GWAS P < 5E-08	0.804131	0.999334	0.0946732
IPF-CAD	BM-CD34+	GWAS P < 5E-08	0.585618	0.999334	0.232386
IPF-CAD	721 B Lymphoblasts	GWAS P < 5E-08	0.922052	0.999334	0.0352446
IPF-CAD	Thymus	GWAS P < 5E-08	0.851432	0.999334	0.06985
IPF-CAD	Tonsil	GWAS P < 5E-08	0.958028	0.999334	0.0186218
IPF-CAD	Lymph Node	GWAS P < 5E-08	0.708195	0.999334	0.149847
IPF-CAD	BM-CD71+Early Erythroid	GWAS P < 5E-08	0.882079	0.999334	0.0544925
IPF-CAD	Bone Marrow	GWAS P < 5E-08	0.449532	0.999334	0.347239
IPF-CAD	Temporal Lobe	GWAS P < 5E-08	0.834111	0.999334	0.0787762
IPF-CAD	Globus Pallidus	GWAS P < 5E-08	0.980013	0.999334	0.00876816
IPF-CAD	Cerebellum Peduncles	GWAS P < 5E-08	0.986009	0.999334	0.00611912
IPF-CAD	Cerebellum	GWAS P < 5E-08	0.976016	0.999334	0.0105431
IPF-CAD	Caudate Nucleus	GWAS P < 5E-08	0.196159	0.999334	0.707392
IPF-CAD	Whole Brain	GWAS P < 5E-08	0.763491	0.999334	0.117196
IPF-CAD	Parietal Lobe	GWAS P < 5E-08	0.92938	0.999334	0.0318067
IPF-CAD	Medulla Oblongata	GWAS P < 5E-08	0.890073	0.999334	0.0505744
IPF-CAD	Amygdala	GWAS P < 5E-08	0.888741	0.999334	0.0512248
IPF-CAD	Prefrontal Cortex	GWAS P < 5E-08	0.90473	0.999334	0.043481
IPF-CAD	Occipital Lobe	GWAS P < 5E-08	0.903398	0.999334	0.0441209
IPF-CAD	Hypothalamus	GWAS P < 5E-08	0.924717	0.999334	0.0339912
IPF-CAD	Thalamus	GWAS P < 5E-08	0.665269	0.999334	0.177003
IPF-CAD	Subthalamic Nucleus	GWAS P < 5E-08	0.997335	0.999334	0.00115894
IPF-CAD	Cingulate Cortex	GWAS P < 5E-08	0.966023	0.999334	0.0150125
IPF-CAD	Pons	GWAS P < 5E-08	0.982678	0.999334	0.00758877
IPF-CAD	Spinal Cord	GWAS P < 5E-08	0.659465	0.999334	0.180808
IPF-CAD	Adrenal Gland	GWAS P < 5E-08	0.0457237	0.883992	1.33986
IPF-CAD	Lung	GWAS P < 5E-08	0.000212	0.012296	3.67366
IPF-CAD	Heart	GWAS P < 5E-08	0.145579	0.999334	0.836901
IPF-CAD	Liver	GWAS P < 5E-08	0.00431257	0.125065	2.36526
IPF-CAD	Kidney	GWAS P < 5E-08	0.303444	0.999334	0.517921
IPF-CAD	Prostate	GWAS P < 5E-08	0.592067	0.999334	0.227629
IPF-CAD	Thyroid	GWAS P < 5E-08	0.588197	0.999334	0.230477
IPF-CAD	Cardiac Myocytes	GWAS P < 5E-08	0.171243	0.999334	0.766387
IPF-CAD	Smooth Muscle	GWAS P < 5E-08	0.177432	0.999334	0.750968
IPF-CAD	Pancreas	GWAS P < 5E-08	0.645598	0.999334	0.190038
IPF-CAD	Pancreatic Islets	GWAS P < 5E-08	0.544341	0.999334	0.264129
IPF-CAD	Salivary Gland	GWAS P < 5E-08	0.999334	0.999334	0.000289336
IPF-CAD	Trachea	GWAS P < 5E-08	0.835443	0.999334	0.0780832
IPF-CAD	Adrenal Cortex	GWAS P < 5E-08	0.0647818	0.939336	1.18855
IPF-CAD	Appendix	GWAS P < 5E-08	0.854763	0.999334	0.0681543
IPF-CAD	Skin	GWAS P < 5E-08	0.865423	0.999334	0.0627716
IPF-CAD	Ciliary Ganglion	GWAS P < 5E-08	0.977348	0.999334	0.00995077
IPF-CAD	Trigeminal Ganglion	GWAS P < 5E-08	0.924717	0.999334	0.0339912
IPF-CAD	Atrioventricular Node	GWAS P < 5E-08	0.999334	0.999334	0.000289336
IPF-CAD	DRG	GWAS P < 5E-08	0.992005	0.999334	0.00348614
IPF-CAD	Superior Cervical Ganglion	GWAS P < 5E-08	0.976016	0.999334	0.0105431
IPF-CAD	Skeletal Muscle	GWAS P < 5E-08	0.726183	0.999334	0.138954
IPF-CAD	Tongue	GWAS P < 5E-08	0.572396	0.999334	0.242303
IPF-CAD	Olfactory Bulb	GWAS P < 5E-08	0.502741	0.999334	0.298656
IPF-CAD	Pituitary	GWAS P < 5E-08	0.758161	0.999334	0.120239
IPF-COPD	Whole Blood	GWAS P < 5E-08	0.811459	0.888012	0.0907334
IPF-COPD	BM-CD33+Myeloid	GWAS P < 5E-08	0.629474	0.853072	0.201022
IPF-COPD	PB-CD14+Monocytes	GWAS P < 5E-08	0.417607	0.853072	0.379232
IPF-COPD	PB-BDCA4+Dentritic cells	GWAS P < 5E-08	0.378265	0.853072	0.422204
IPF-COPD	PB-CD56+NK cells	GWAS P < 5E-08	0.702199	0.853072	0.15354
IPF-COPD	PB-CD4+T cells	GWAS P < 5E-08	0.618833	0.853072	0.208427
IPF-COPD	PB-CD8+T cells	GWAS P < 5E-08	0.584328	0.853072	0.233343
IPF-COPD	PB-CD19+B cells	GWAS P < 5E-08	0.358272	0.853072	0.445787
IPF-COPD	BM-CD105+Endothelial	GWAS P < 5E-08	0.949367	0.949367	0.0225659
IPF-COPD	BM-CD34+	GWAS P < 5E-08	0.948701	0.949367	0.0228706
IPF-COPD	721 B Lymphoblasts	GWAS P < 5E-08	0.671552	0.853072	0.17292
IPF-COPD	Thymus	GWAS P < 5E-08	0.14117	0.853072	0.850258
IPF-COPD	Tonsil	GWAS P < 5E-08	0.11007	0.853072	0.958331
IPF-COPD	Lymph Node	GWAS P < 5E-08	0.72485	0.853072	0.139752
IPF-COPD	BM-CD71+Early Erythroid	GWAS P < 5E-08	0.418575	0.853072	0.378227
IPF-COPD	Bone Marrow	GWAS P < 5E-08	0.239645	0.853072	0.620432
IPF-COPD	Temporal Lobe	GWAS P < 5E-08	0.154791	0.853072	0.810254
IPF-COPD	Globus Pallidus	GWAS P < 5E-08	0.485005	0.853072	0.314254
IPF-COPD	Cerebellum Peduncles	GWAS P < 5E-08	0.466624	0.853072	0.331033
IPF-COPD	Cerebellum	GWAS P < 5E-08	0.661077	0.853072	0.179748
IPF-COPD	Caudate Nucleus	GWAS P < 5E-08	0.505321	0.853072	0.296433
IPF-COPD	Whole Brain	GWAS P < 5E-08	0.534021	0.853072	0.272442
IPF-COPD	Parietal Lobe	GWAS P < 5E-08	0.764823	0.853072	0.116439
IPF-COPD	Medulla Oblongata	GWAS P < 5E-08	0.840107	0.902337	0.0756654
IPF-COPD	Amygdala	GWAS P < 5E-08	0.384392	0.853072	0.415226
IPF-COPD	Prefrontal Cortex	GWAS P < 5E-08	0.406965	0.853072	0.390443
IPF-COPD	Occipital Lobe	GWAS P < 5E-08	0.745503	0.853072	0.127551
IPF-COPD	Hypothalamus	GWAS P < 5E-08	0.642051	0.853072	0.19243
IPF-COPD	Thalamus	GWAS P < 5E-08	0.659465	0.853072	0.180808
IPF-COPD	Subthalamic Nucleus	GWAS P < 5E-08	0.251547	0.853072	0.599381
IPF-COPD	Cingulate Cortex	GWAS P < 5E-08	0.726183	0.853072	0.138954
IPF-COPD	Pons	GWAS P < 5E-08	0.0440375	0.474975	1.35618
IPF-COPD	Spinal Cord	GWAS P < 5E-08	0.603031	0.853072	0.21966
IPF-COPD	Adrenal Gland	GWAS P < 5E-08	0.921386	0.949367	0.0355584
IPF-COPD	Lung	GWAS P < 5E-08	0.386649	0.853072	0.412683
IPF-COPD	Heart	GWAS P < 5E-08	0.340213	0.853072	0.468249
IPF-COPD	Liver	GWAS P < 5E-08	0.00038	0.02204	3.42022
IPF-COPD	Kidney	GWAS P < 5E-08	0.456627	0.853072	0.340438
IPF-COPD	Prostate	GWAS P < 5E-08	0.297096	0.853072	0.527103
IPF-COPD	Thyroid	GWAS P < 5E-08	0.32598	0.853072	0.486809
IPF-COPD	Cardiac Myocytes	GWAS P < 5E-08	0.753498	0.853072	0.122918
IPF-COPD	Smooth Muscle	GWAS P < 5E-08	0.357949	0.853072	0.446179
IPF-COPD	Pancreas	GWAS P < 5E-08	0.875416	0.923166	0.0577855
IPF-COPD	Pancreatic Islets	GWAS P < 5E-08	0.72485	0.853072	0.139752
IPF-COPD	Salivary Gland	GWAS P < 5E-08	0.160609	0.853072	0.79423
IPF-COPD	Trachea	GWAS P < 5E-08	0.215045	0.853072	0.667471
IPF-COPD	Adrenal Cortex	GWAS P < 5E-08	0.238216	0.853072	0.623029
IPF-COPD	Appendix	GWAS P < 5E-08	0.505643	0.853072	0.296156
IPF-COPD	Skin	GWAS P < 5E-08	0.0100781	0.292265	1.99662
IPF-COPD	Ciliary Ganglion	GWAS P < 5E-08	0.0281403	0.474975	1.55067
IPF-COPD	Trigeminal Ganglion	GWAS P < 5E-08	0.266942	0.853072	0.573583
IPF-COPD	Atrioventricular Node	GWAS P < 5E-08	0.672885	0.853072	0.172059
IPF-COPD	DRG	GWAS P < 5E-08	0.517575	0.853072	0.286027
IPF-COPD	Superior Cervical Ganglion	GWAS P < 5E-08	0.533376	0.853072	0.272967
IPF-COPD	Skeletal Muscle	GWAS P < 5E-08	0.046508	0.474975	1.33247
IPF-COPD	Tongue	GWAS P < 5E-08	0.0491353	0.474975	1.30861
IPF-COPD	Olfactory Bulb	GWAS P < 5E-08	0.500484	0.853072	0.30061
IPF-COPD	Pituitary	GWAS P < 5E-08	0.619478	0.853072	0.207974
IPF-GER	Whole Blood	GWAS P < 5E-08	0.571751	0.977348	0.242793
IPF-GER	BM-CD33+Myeloid	GWAS P < 5E-08	0.319156	0.96925	0.495997
IPF-GER	PB-CD14+Monocytes	GWAS P < 5E-08	0.416962	0.96925	0.379904
IPF-GER	PB-BDCA4+Dentritic cells	GWAS P < 5E-08	0.647533	0.977348	0.188738
IPF-GER	PB-CD56+NK cells	GWAS P < 5E-08	0.908728	0.977348	0.0415661
IPF-GER	PB-CD4+T cells	GWAS P < 5E-08	0.506933	0.977348	0.295049
IPF-GER	PB-CD8+T cells	GWAS P < 5E-08	0.682361	0.977348	0.165986
IPF-GER	PB-CD19+B cells	GWAS P < 5E-08	0.424702	0.96925	0.371916
IPF-GER	BM-CD105+Endothelial	GWAS P < 5E-08	0.97535	0.977348	0.0108395
IPF-GER	BM-CD34+	GWAS P < 5E-08	0.977348	0.977348	0.00995077
IPF-GER	721 B Lymphoblasts	GWAS P < 5E-08	0.972685	0.977348	0.0120278
IPF-GER	Thymus	GWAS P < 5E-08	0.215839	0.96925	0.66587
IPF-GER	Tonsil	GWAS P < 5E-08	0.186478	0.96925	0.729372
IPF-GER	Lymph Node	GWAS P < 5E-08	0.73018	0.977348	0.13657
IPF-GER	BM-CD71+Early Erythroid	GWAS P < 5E-08	0.581748	0.977348	0.235265
IPF-GER	Bone Marrow	GWAS P < 5E-08	0.293287	0.96925	0.532707
IPF-GER	Temporal Lobe	GWAS P < 5E-08	0.0870798	0.96925	1.06008
IPF-GER	Globus Pallidus	GWAS P < 5E-08	0.778148	0.977348	0.108938
IPF-GER	Cerebellum Peduncles	GWAS P < 5E-08	0.65624	0.977348	0.182937
IPF-GER	Cerebellum	GWAS P < 5E-08	0.0488216	0.96925	1.31139
IPF-GER	Caudate Nucleus	GWAS P < 5E-08	0.393099	0.96925	0.405498
IPF-GER	Whole Brain	GWAS P < 5E-08	0.151957	0.96925	0.818279
IPF-GER	Parietal Lobe	GWAS P < 5E-08	0.455015	0.96925	0.341974
IPF-GER	Medulla Oblongata	GWAS P < 5E-08	0.406965	0.96925	0.390443
IPF-GER	Amygdala	GWAS P < 5E-08	0.162428	0.96925	0.789339
IPF-GER	Prefrontal Cortex	GWAS P < 5E-08	0.33989	0.96925	0.468662
IPF-GER	Occipital Lobe	GWAS P < 5E-08	0.467914	0.96925	0.329834
IPF-GER	Hypothalamus	GWAS P < 5E-08	0.425669	0.96925	0.370928
IPF-GER	Thalamus	GWAS P < 5E-08	0.862758	0.977348	0.064111
IPF-GER	Subthalamic Nucleus	GWAS P < 5E-08	0.454692	0.96925	0.342283
IPF-GER	Cingulate Cortex	GWAS P < 5E-08	0.956696	0.977348	0.019226
IPF-GER	Pons	GWAS P < 5E-08	0.173147	0.96925	0.761585
IPF-GER	Spinal Cord	GWAS P < 5E-08	0.906729	0.977348	0.0425225
IPF-GER	Adrenal Gland	GWAS P < 5E-08	0.960027	0.977348	0.0177166
IPF-GER	Lung	GWAS P < 5E-08	0.848767	0.977348	0.0712115
IPF-GER	Heart	GWAS P < 5E-08	0.261387	0.96925	0.582716
IPF-GER	Liver	GWAS P < 5E-08	0.075252	0.96925	1.12348
IPF-GER	Kidney	GWAS P < 5E-08	0.281066	0.96925	0.551192
IPF-GER	Prostate	GWAS P < 5E-08	0.608513	0.977348	0.21573
IPF-GER	Thyroid	GWAS P < 5E-08	0.260435	0.96925	0.584301
IPF-GER	Cardiac Myocytes	GWAS P < 5E-08	0.0556057	0.96925	1.25488
IPF-GER	Smooth Muscle	GWAS P < 5E-08	0.672364	0.977348	0.172396
IPF-GER	Pancreas	GWAS P < 5E-08	0.531119	0.977348	0.274808
IPF-GER	Pancreatic Islets	GWAS P < 5E-08	0.797468	0.977348	0.0982867
IPF-GER	Salivary Gland	GWAS P < 5E-08	0.822119	0.977348	0.0850653
IPF-GER	Trachea	GWAS P < 5E-08	0.724184	0.977348	0.140151
IPF-GER	Adrenal Cortex	GWAS P < 5E-08	0.679547	0.977348	0.167781
IPF-GER	Appendix	GWAS P < 5E-08	0.711526	0.977348	0.147809
IPF-GER	Skin	GWAS P < 5E-08	0.149122	0.96925	0.826458
IPF-GER	Ciliary Ganglion	GWAS P < 5E-08	0.957362	0.977348	0.0189238
IPF-GER	Trigeminal Ganglion	GWAS P < 5E-08	0.164736	0.96925	0.783211
IPF-GER	Atrioventricular Node	GWAS P < 5E-08	0.324089	0.96925	0.489336
IPF-GER	DRG	GWAS P < 5E-08	0.780813	0.977348	0.107453
IPF-GER	Superior Cervical Ganglion	GWAS P < 5E-08	0.758161	0.977348	0.120239
IPF-GER	Skeletal Muscle	GWAS P < 5E-08	0.415027	0.96925	0.381924
IPF-GER	Tongue	GWAS P < 5E-08	0.0810172	0.96925	1.09142
IPF-GER	Olfactory Bulb	GWAS P < 5E-08	0.882079	0.977348	0.0544925
IPF-GER	Pituitary	GWAS P < 5E-08	0.830113	0.977348	0.0808628
IPF-OSA	Whole Blood	GWAS P < 5E-08	0.858095	0.939112	0.0664646
IPF-OSA	BM-CD33+Myeloid	GWAS P < 5E-08	0.835443	0.939112	0.0780832
IPF-OSA	PB-CD14+Monocytes	GWAS P < 5E-08	0.798801	0.939112	0.0975614
IPF-OSA	PB-BDCA4+Dentritic cells	GWAS P < 5E-08	0.380845	0.778981	0.419252
IPF-OSA	PB-CD56+NK cells	GWAS P < 5E-08	0.488552	0.778981	0.311089
IPF-OSA	PB-CD4+T cells	GWAS P < 5E-08	0.304872	0.711723	0.515882
IPF-OSA	PB-CD8+T cells	GWAS P < 5E-08	0.159816	0.711723	0.79638
IPF-OSA	PB-CD19+B cells	GWAS P < 5E-08	0.577878	0.808172	0.238164
IPF-OSA	BM-CD105+Endothelial	GWAS P < 5E-08	0.88541	0.939112	0.0528556
IPF-OSA	BM-CD34+	GWAS P < 5E-08	0.842105	0.939112	0.0746338
IPF-OSA	721 B Lymphoblasts	GWAS P < 5E-08	0.496936	0.778981	0.3037
IPF-OSA	Thymus	GWAS P < 5E-08	0.302333	0.711723	0.519514
IPF-OSA	Tonsil	GWAS P < 5E-08	0.0663111	0.549435	1.17841
IPF-OSA	Lymph Node	GWAS P < 5E-08	0.598517	0.808172	0.222924
IPF-OSA	BM-CD71+Early Erythroid	GWAS P < 5E-08	0.45179	0.778981	0.345063
IPF-OSA	Bone Marrow	GWAS P < 5E-08	0.0583899	0.549435	1.23366
IPF-OSA	Temporal Lobe	GWAS P < 5E-08	0.0619976	0.549435	1.20763
IPF-OSA	Globus Pallidus	GWAS P < 5E-08	0.245675	0.711723	0.609639
IPF-OSA	Cerebellum Peduncles	GWAS P < 5E-08	0.235994	0.711723	0.627099
IPF-OSA	Cerebellum	GWAS P < 5E-08	0.202984	0.711723	0.692538
IPF-OSA	Caudate Nucleus	GWAS P < 5E-08	0.0107917	0.312959	1.96691
IPF-OSA	Whole Brain	GWAS P < 5E-08	0.184415	0.711723	0.734204
IPF-OSA	Parietal Lobe	GWAS P < 5E-08	0.267259	0.711723	0.573068
IPF-OSA	Medulla Oblongata	GWAS P < 5E-08	0.344083	0.76757	0.463337
IPF-OSA	Amygdala	GWAS P < 5E-08	0.087316	0.562703	1.05891
IPF-OSA	Prefrontal Cortex	GWAS P < 5E-08	0.224726	0.711723	0.648347
IPF-OSA	Occipital Lobe	GWAS P < 5E-08	0.159498	0.711723	0.797245
IPF-OSA	Hypothalamus	GWAS P < 5E-08	0.234407	0.711723	0.630029
IPF-OSA	Thalamus	GWAS P < 5E-08	0.180765	0.711723	0.742886
IPF-OSA	Subthalamic Nucleus	GWAS P < 5E-08	0.0504686	0.549435	1.29698
IPF-OSA	Cingulate Cortex	GWAS P < 5E-08	0.418252	0.778981	0.378562
IPF-OSA	Pons	GWAS P < 5E-08	0.397614	0.778981	0.400538
IPF-OSA	Spinal Cord	GWAS P < 5E-08	0.405676	0.778981	0.391821
IPF-OSA	Adrenal Gland	GWAS P < 5E-08	0.733511	0.905184	0.134593
IPF-OSA	Lung	GWAS P < 5E-08	0.951366	0.955363	0.0216524
IPF-OSA	Heart	GWAS P < 5E-08	0.533054	0.808172	0.273229
IPF-OSA	Liver	GWAS P < 5E-08	0.0803874	0.562703	1.09481
IPF-OSA	Kidney	GWAS P < 5E-08	0.447275	0.778981	0.349425
IPF-OSA	Prostate	GWAS P < 5E-08	0.184733	0.711723	0.733456
IPF-OSA	Thyroid	GWAS P < 5E-08	0.459852	0.778981	0.337382
IPF-OSA	Cardiac Myocytes	GWAS P < 5E-08	0.955363	0.955363	0.0198316
IPF-OSA	Smooth Muscle	GWAS P < 5E-08	0.81479	0.939112	0.0889543
IPF-OSA	Pancreas	GWAS P < 5E-08	0.662367	0.85538	0.178901
IPF-OSA	Pancreatic Islets	GWAS P < 5E-08	0.568526	0.808172	0.24525
IPF-OSA	Salivary Gland	GWAS P < 5E-08	0.306777	0.711723	0.513177
IPF-OSA	Trachea	GWAS P < 5E-08	0.458239	0.778981	0.338908
IPF-OSA	Adrenal Cortex	GWAS P < 5E-08	0.86942	0.939112	0.0607704
IPF-OSA	Appendix	GWAS P < 5E-08	0.894071	0.939112	0.048628
IPF-OSA	Skin	GWAS P < 5E-08	0.0103029	0.312959	1.98704
IPF-OSA	Ciliary Ganglion	GWAS P < 5E-08	0.495647	0.778981	0.304828
IPF-OSA	Trigeminal Ganglion	GWAS P < 5E-08	0.663657	0.85538	0.178056
IPF-OSA	Atrioventricular Node	GWAS P < 5E-08	0.583038	0.808172	0.234303
IPF-OSA	DRG	GWAS P < 5E-08	0.683544	0.86186	0.165234
IPF-OSA	Superior Cervical Ganglion	GWAS P < 5E-08	0.599162	0.808172	0.222456
IPF-OSA	Skeletal Muscle	GWAS P < 5E-08	0.241073	0.711723	0.617851
IPF-OSA	Tongue	GWAS P < 5E-08	0.0534881	0.549435	1.27174
IPF-OSA	Olfactory Bulb	GWAS P < 5E-08	0.906729	0.939112	0.0425225
IPF-OSA	Pituitary	GWAS P < 5E-08	0.303444	0.711723	0.517921
IPF-Stroke	Whole Blood	GWAS P < 5E-08	0.671552	0.913976	0.17292
IPF-Stroke	BM-CD33+Myeloid	GWAS P < 5E-08	0.772152	0.913976	0.112297
IPF-Stroke	PB-CD14+Monocytes	GWAS P < 5E-08	0.596582	0.913976	0.22433
IPF-Stroke	PB-BDCA4+Dentritic cells	GWAS P < 5E-08	0.254404	0.796224	0.594476
IPF-Stroke	PB-CD56+NK cells	GWAS P < 5E-08	0.740173	0.913976	0.130667
IPF-Stroke	PB-CD4+T cells	GWAS P < 5E-08	0.469848	0.881209	0.328043
IPF-Stroke	PB-CD8+T cells	GWAS P < 5E-08	0.302016	0.796224	0.51997
IPF-Stroke	PB-CD19+B cells	GWAS P < 5E-08	0.415027	0.881209	0.381924
IPF-Stroke	BM-CD105+Endothelial	GWAS P < 5E-08	0.925383	0.963263	0.0336785
IPF-Stroke	BM-CD34+	GWAS P < 5E-08	0.808794	0.935969	0.0921621
IPF-Stroke	721 B Lymphoblasts	GWAS P < 5E-08	0.703531	0.913976	0.152717
IPF-Stroke	Thymus	GWAS P < 5E-08	0.768821	0.913976	0.114175
IPF-Stroke	Tonsil	GWAS P < 5E-08	0.0738795	0.515607	1.13148
IPF-Stroke	Lymph Node	GWAS P < 5E-08	0.562077	0.905568	0.250204
IPF-Stroke	BM-CD71+Early Erythroid	GWAS P < 5E-08	0.638826	0.913976	0.194617
IPF-Stroke	Bone Marrow	GWAS P < 5E-08	0.0977876	0.515607	1.00972
IPF-Stroke	Temporal Lobe	GWAS P < 5E-08	0.0847177	0.515607	1.07203
IPF-Stroke	Globus Pallidus	GWAS P < 5E-08	0.253452	0.796224	0.596104
IPF-Stroke	Cerebellum Peduncles	GWAS P < 5E-08	0.0485863	0.469668	1.31349
IPF-Stroke	Cerebellum	GWAS P < 5E-08	0.295667	0.796224	0.529197
IPF-Stroke	Caudate Nucleus	GWAS P < 5E-08	0.0359288	0.469668	1.44456
IPF-Stroke	Whole Brain	GWAS P < 5E-08	0.209491	0.796224	0.678835
IPF-Stroke	Parietal Lobe	GWAS P < 5E-08	0.267259	0.796224	0.573068
IPF-Stroke	Medulla Oblongata	GWAS P < 5E-08	0.416962	0.881209	0.379904
IPF-Stroke	Amygdala	GWAS P < 5E-08	0.0943233	0.515607	1.02538
IPF-Stroke	Prefrontal Cortex	GWAS P < 5E-08	0.284082	0.796224	0.546556
IPF-Stroke	Occipital Lobe	GWAS P < 5E-08	0.0124828	0.307477	1.90369
IPF-Stroke	Hypothalamus	GWAS P < 5E-08	0.150776	0.672693	0.821668
IPF-Stroke	Thalamus	GWAS P < 5E-08	0.280273	0.796224	0.552419
IPF-Stroke	Subthalamic Nucleus	GWAS P < 5E-08	0.0635661	0.515607	1.19677
IPF-Stroke	Cingulate Cortex	GWAS P < 5E-08	0.525314	0.881209	0.279581
IPF-Stroke	Pons	GWAS P < 5E-08	0.51435	0.881209	0.288741
IPF-Stroke	Spinal Cord	GWAS P < 5E-08	0.399871	0.881209	0.39808
IPF-Stroke	Adrenal Gland	GWAS P < 5E-08	0.97002	0.986676	0.0132193
IPF-Stroke	Lung	GWAS P < 5E-08	0.871419	0.935969	0.059773
IPF-Stroke	Heart	GWAS P < 5E-08	0.473073	0.881209	0.325072
IPF-Stroke	Liver	GWAS P < 5E-08	0.0454884	0.469668	1.3421
IPF-Stroke	Kidney	GWAS P < 5E-08	0.523057	0.881209	0.281451
IPF-Stroke	Prostate	GWAS P < 5E-08	0.124793	0.603166	0.90381
IPF-Stroke	Thyroid	GWAS P < 5E-08	0.732845	0.913976	0.134988
IPF-Stroke	Cardiac Myocytes	GWAS P < 5E-08	0.986676	0.986676	0.00582544
IPF-Stroke	Smooth Muscle	GWAS P < 5E-08	0.702199	0.913976	0.15354
IPF-Stroke	Pancreas	GWAS P < 5E-08	0.763491	0.913976	0.117196
IPF-Stroke	Pancreatic Islets	GWAS P < 5E-08	0.8501	0.935969	0.07053
IPF-Stroke	Salivary Gland	GWAS P < 5E-08	0.452435	0.881209	0.344444
IPF-Stroke	Trachea	GWAS P < 5E-08	0.531764	0.881209	0.274281
IPF-Stroke	Adrenal Cortex	GWAS P < 5E-08	0.930047	0.963263	0.0314951
IPF-Stroke	Appendix	GWAS P < 5E-08	0.840773	0.935969	0.0753212
IPF-Stroke	Skin	GWAS P < 5E-08	0.00861745	0.307477	2.06462
IPF-Stroke	Ciliary Ganglion	GWAS P < 5E-08	0.525314	0.881209	0.279581
IPF-Stroke	Trigeminal Ganglion	GWAS P < 5E-08	0.702199	0.913976	0.15354
IPF-Stroke	Atrioventricular Node	GWAS P < 5E-08	0.347307	0.875818	0.459286
IPF-Stroke	DRG	GWAS P < 5E-08	0.232979	0.796224	0.632683
IPF-Stroke	Superior Cervical Ganglion	GWAS P < 5E-08	0.682878	0.913976	0.165657
IPF-Stroke	Skeletal Muscle	GWAS P < 5E-08	0.41535	0.881209	0.381586
IPF-Stroke	Tongue	GWAS P < 5E-08	0.015904	0.307477	1.79849
IPF-Stroke	Olfactory Bulb	GWAS P < 5E-08	0.867422	0.935969	0.0617696
IPF-Stroke	Pituitary	GWAS P < 5E-08	0.764823	0.913976	0.116439
IPF-T2D	Whole Blood	GWAS P < 5E-08	0.530152	0.836879	0.2756
IPF-T2D	BM-CD33+Myeloid	GWAS P < 5E-08	0.587875	0.836879	0.230715
IPF-T2D	PB-CD14+Monocytes	GWAS P < 5E-08	0.580458	0.836879	0.236229
IPF-T2D	PB-BDCA4+Dentritic cells	GWAS P < 5E-08	0.455015	0.836879	0.341974
IPF-T2D	PB-CD56+NK cells	GWAS P < 5E-08	0.513705	0.836879	0.289286
IPF-T2D	PB-CD4+T cells	GWAS P < 5E-08	0.939374	0.955854	0.0271615
IPF-T2D	PB-CD8+T cells	GWAS P < 5E-08	0.862092	0.955854	0.0644464
IPF-T2D	PB-CD19+B cells	GWAS P < 5E-08	0.396001	0.836879	0.402304
IPF-T2D	BM-CD105+Endothelial	GWAS P < 5E-08	0.0279838	0.54102	1.55309
IPF-T2D	BM-CD34+	GWAS P < 5E-08	0.0779969	0.552099	1.10792
IPF-T2D	721 B Lymphoblasts	GWAS P < 5E-08	0.519832	0.836879	0.284137
IPF-T2D	Thymus	GWAS P < 5E-08	0.00177634	0.076979	2.75047
IPF-T2D	Tonsil	GWAS P < 5E-08	0.339568	0.836879	0.469073
IPF-T2D	Lymph Node	GWAS P < 5E-08	0.908061	0.955854	0.041885
IPF-T2D	BM-CD71+Early Erythroid	GWAS P < 5E-08	0.0951894	0.552099	1.02141
IPF-T2D	Bone Marrow	GWAS P < 5E-08	0.2525	0.836879	0.597739
IPF-T2D	Temporal Lobe	GWAS P < 5E-08	0.844104	0.955854	0.073604
IPF-T2D	Globus Pallidus	GWAS P < 5E-08	0.853431	0.955854	0.0688316
IPF-T2D	Cerebellum Peduncles	GWAS P < 5E-08	0.786143	0.955854	0.104498
IPF-T2D	Cerebellum	GWAS P < 5E-08	0.527572	0.836879	0.277718
IPF-T2D	Caudate Nucleus	GWAS P < 5E-08	0.620445	0.836879	0.207297
IPF-T2D	Whole Brain	GWAS P < 5E-08	0.3515	0.836879	0.454075
IPF-T2D	Parietal Lobe	GWAS P < 5E-08	0.574331	0.836879	0.240838
IPF-T2D	Medulla Oblongata	GWAS P < 5E-08	0.337089	0.836879	0.472255
IPF-T2D	Amygdala	GWAS P < 5E-08	0.906729	0.955854	0.0425225
IPF-T2D	Prefrontal Cortex	GWAS P < 5E-08	0.366656	0.836879	0.435741
IPF-T2D	Occipital Lobe	GWAS P < 5E-08	0.51822	0.836879	0.285486
IPF-T2D	Hypothalamus	GWAS P < 5E-08	0.900733	0.955854	0.0454039
IPF-T2D	Thalamus	GWAS P < 5E-08	0.684877	0.902792	0.164387
IPF-T2D	Subthalamic Nucleus	GWAS P < 5E-08	0.834777	0.955854	0.0784295
IPF-T2D	Cingulate Cortex	GWAS P < 5E-08	0.294556	0.836879	0.530832
IPF-T2D	Pons	GWAS P < 5E-08	0.87475	0.955854	0.058116
IPF-T2D	Spinal Cord	GWAS P < 5E-08	0.935376	0.955854	0.0290138
IPF-T2D	Adrenal Gland	GWAS P < 5E-08	0.412125	0.836879	0.384971
IPF-T2D	Lung	GWAS P < 5E-08	0.469203	0.836879	0.328639
IPF-T2D	Heart	GWAS P < 5E-08	0.0479589	0.552099	1.31913
IPF-T2D	Liver	GWAS P < 5E-08	0.317569	0.836879	0.498162
IPF-T2D	Kidney	GWAS P < 5E-08	0.148571	0.783374	0.828066
IPF-T2D	Prostate	GWAS P < 5E-08	0.0466256	0.552099	1.33138
IPF-T2D	Thyroid	GWAS P < 5E-08	0.206793	0.836879	0.684464
IPF-T2D	Cardiac Myocytes	GWAS P < 5E-08	0.612383	0.836879	0.212977
IPF-T2D	Smooth Muscle	GWAS P < 5E-08	0.0807023	0.552099	1.09311
IPF-T2D	Pancreas	GWAS P < 5E-08	0.059331	0.552099	1.22672
IPF-T2D	Pancreatic Islets	GWAS P < 5E-08	0.00265445	0.076979	2.57603
IPF-T2D	Salivary Gland	GWAS P < 5E-08	0.206158	0.836879	0.6858
IPF-T2D	Trachea	GWAS P < 5E-08	0.379233	0.836879	0.421094
IPF-T2D	Adrenal Cortex	GWAS P < 5E-08	0.600129	0.836879	0.221755
IPF-T2D	Appendix	GWAS P < 5E-08	0.0914101	0.552099	1.03901
IPF-T2D	Skin	GWAS P < 5E-08	0.607868	0.836879	0.216191
IPF-T2D	Ciliary Ganglion	GWAS P < 5E-08	0.250119	0.836879	0.601853
IPF-T2D	Trigeminal Ganglion	GWAS P < 5E-08	0.612706	0.836879	0.212748
IPF-T2D	Atrioventricular Node	GWAS P < 5E-08	0.517575	0.836879	0.286027
IPF-T2D	DRG	GWAS P < 5E-08	0.597227	0.836879	0.223861
IPF-T2D	Superior Cervical Ganglion	GWAS P < 5E-08	0.906063	0.955854	0.0428416
IPF-T2D	Skeletal Muscle	GWAS P < 5E-08	0.376653	0.836879	0.424059
IPF-T2D	Tongue	GWAS P < 5E-08	0.966689	0.966689	0.0147132
IPF-T2D	Olfactory Bulb	GWAS P < 5E-08	0.52209	0.836879	0.282255
IPF-T2D	Pituitary	GWAS P < 5E-08	0.724184	0.933393	0.140151
IPF-BMI	Whole Blood	GWAS P < 1E-05	0.739507	0.946703	0.131058
IPF-BMI	BM-CD33+Myeloid	GWAS P < 1E-05	0.792139	0.946703	0.101199
IPF-BMI	PB-CD14+Monocytes	GWAS P < 1E-05	0.98068	0.991339	0.00847268
IPF-BMI	PB-BDCA4+Dentritic cells	GWAS P < 1E-05	0.253769	0.525664	0.595561
IPF-BMI	PB-CD56+NK cells	GWAS P < 1E-05	0.243136	0.522292	0.614151
IPF-BMI	PB-CD4+T cells	GWAS P < 1E-05	0.123219	0.424959	0.909322
IPF-BMI	PB-CD8+T cells	GWAS P < 1E-05	0.16664	0.439324	0.778221
IPF-BMI	PB-CD19+B cells	GWAS P < 1E-05	0.0113586	0.0823499	1.94468
IPF-BMI	BM-CD105+Endothelial	GWAS P < 1E-05	0.124242	0.424959	0.905732
IPF-BMI	BM-CD34+	GWAS P < 1E-05	0.00630187	0.0522155	2.20053
IPF-BMI	721 B Lymphoblasts	GWAS P < 1E-05	0.810127	0.946703	0.0914469
IPF-BMI	Thymus	GWAS P < 1E-05	0.154319	0.439324	0.811581
IPF-BMI	Tonsil	GWAS P < 1E-05	0.663012	0.946703	0.178479
IPF-BMI	Lymph Node	GWAS P < 1E-05	0.976682	0.991339	0.0102468
IPF-BMI	BM-CD71+Early Erythroid	GWAS P < 1E-05	0.232027	0.522292	0.634461
IPF-BMI	Bone Marrow	GWAS P < 1E-05	0.734843	0.946703	0.133805
IPF-BMI	Temporal Lobe	GWAS P < 1E-05	0.0275728	0.135255	1.55952
IPF-BMI	Globus Pallidus	GWAS P < 1E-05	0.69487	0.946703	0.158096
IPF-BMI	Cerebellum Peduncles	GWAS P < 1E-05	0.00379242	0.048215	2.42108
IPF-BMI	Cerebellum	GWAS P < 1E-05	0.00453235	0.048215	2.34368
IPF-BMI	Caudate Nucleus	GWAS P < 1E-05	0.0792851	0.353734	1.10081
IPF-BMI	Whole Brain	GWAS P < 1E-05	0.00476189	0.048215	2.32222
IPF-BMI	Parietal Lobe	GWAS P < 1E-05	0.0217217	0.135255	1.66311
IPF-BMI	Medulla Oblongata	GWAS P < 1E-05	0.0279838	0.135255	1.55309
IPF-BMI	Amygdala	GWAS P < 1E-05	0.00206812	0.048215	2.68442
IPF-BMI	Prefrontal Cortex	GWAS P < 1E-05	0.001028	0.048215	2.98801
IPF-BMI	Occipital Lobe	GWAS P < 1E-05	0.00498776	0.048215	2.30209
IPF-BMI	Hypothalamus	GWAS P < 1E-05	0.234725	0.522292	0.629441
IPF-BMI	Thalamus	GWAS P < 1E-05	0.365044	0.622722	0.437655
IPF-BMI	Subthalamic Nucleus	GWAS P < 1E-05	0.186002	0.449505	0.730482
IPF-BMI	Cingulate Cortex	GWAS P < 1E-05	0.124557	0.424959	0.904632
IPF-BMI	Pons	GWAS P < 1E-05	0.159751	0.439324	0.796556
IPF-BMI	Spinal Cord	GWAS P < 1E-05	0.305824	0.572187	0.514528
IPF-BMI	Adrenal Gland	GWAS P < 1E-05	0.18505	0.449505	0.732711
IPF-BMI	Lung	GWAS P < 1E-05	0.982678	0.991339	0.00758877
IPF-BMI	Heart	GWAS P < 1E-05	0.926049	0.991339	0.033366
IPF-BMI	Liver	GWAS P < 1E-05	0.991339	0.991339	0.00377781
IPF-BMI	Kidney	GWAS P < 1E-05	0.907395	0.991339	0.0422036
IPF-BMI	Prostate	GWAS P < 1E-05	0.0964491	0.399575	1.0157
IPF-BMI	Thyroid	GWAS P < 1E-05	0.814124	0.946703	0.0893094
IPF-BMI	Cardiac Myocytes	GWAS P < 1E-05	0.73018	0.946703	0.13657
IPF-BMI	Smooth Muscle	GWAS P < 1E-05	0.29535	0.572187	0.529663
IPF-BMI	Pancreas	GWAS P < 1E-05	0.297254	0.572187	0.526872
IPF-BMI	Pancreatic Islets	GWAS P < 1E-05	0.455015	0.754025	0.341974
IPF-BMI	Salivary Gland	GWAS P < 1E-05	0.670751	0.946703	0.173439
IPF-BMI	Trachea	GWAS P < 1E-05	0.967355	0.991339	0.0144141
IPF-BMI	Adrenal Cortex	GWAS P < 1E-05	0.141642	0.439324	0.848808
IPF-BMI	Appendix	GWAS P < 1E-05	0.851432	0.968295	0.06985
IPF-BMI	Skin	GWAS P < 1E-05	0.816123	0.946703	0.0882444
IPF-BMI	Ciliary Ganglion	GWAS P < 1E-05	0.569171	0.916998	0.244757
IPF-BMI	Trigeminal Ganglion	GWAS P < 1E-05	0.318362	0.577031	0.497079
IPF-BMI	Atrioventricular Node	GWAS P < 1E-05	0.643663	0.946703	0.191341
IPF-BMI	DRG	GWAS P < 1E-05	0.612383	0.946703	0.212977
IPF-BMI	Superior Cervical Ganglion	GWAS P < 1E-05	0.350855	0.616654	0.454872
IPF-BMI	Skeletal Muscle	GWAS P < 1E-05	0.756829	0.946703	0.121002
IPF-BMI	Tongue	GWAS P < 1E-05	0.762825	0.946703	0.117575
IPF-BMI	Olfactory Bulb	GWAS P < 1E-05	0.153452	0.439324	0.814027
IPF-BMI	Pituitary	GWAS P < 1E-05	0.023522	0.135255	1.62853
IPF-CAD	Whole Blood	GWAS P < 1E-05	0.114007	0.826551	0.943068
IPF-CAD	BM-CD33+Myeloid	GWAS P < 1E-05	0.00311599	0.0451819	2.5064
IPF-CAD	PB-CD14+Monocytes	GWAS P < 1E-05	0.102748	0.826551	0.988227
IPF-CAD	PB-BDCA4+Dentritic cells	GWAS P < 1E-05	0.183304	0.966512	0.736828
IPF-CAD	PB-CD56+NK cells	GWAS P < 1E-05	0.291541	1	0.5353
IPF-CAD	PB-CD4+T cells	GWAS P < 1E-05	0.752831	1	0.123303
IPF-CAD	PB-CD8+T cells	GWAS P < 1E-05	0.936709	1	0.0283953
IPF-CAD	PB-CD19+B cells	GWAS P < 1E-05	0.762159	1	0.117954
IPF-CAD	BM-CD105+Endothelial	GWAS P < 1E-05	0.782811	1	0.106343
IPF-CAD	BM-CD34+	GWAS P < 1E-05	0.659142	1	0.181021
IPF-CAD	721 B Lymphoblasts	GWAS P < 1E-05	0.276464	1	0.558361
IPF-CAD	Thymus	GWAS P < 1E-05	0.362786	1	0.440349
IPF-CAD	Tonsil	GWAS P < 1E-05	0.947368	1	0.0234813
IPF-CAD	Lymph Node	GWAS P < 1E-05	0.780147	1	0.107824
IPF-CAD	BM-CD71+Early Erythroid	GWAS P < 1E-05	0.755496	1	0.121768
IPF-CAD	Bone Marrow	GWAS P < 1E-05	0.607868	1	0.216191
IPF-CAD	Temporal Lobe	GWAS P < 1E-05	0.983344	1	0.00729453
IPF-CAD	Globus Pallidus	GWAS P < 1E-05	0.998001	1	0.000869024
IPF-CAD	Cerebellum Peduncles	GWAS P < 1E-05	0.999334	1	0.000289336
IPF-CAD	Cerebellum	GWAS P < 1E-05	0.995336	1	0.00203029
IPF-CAD	Caudate Nucleus	GWAS P < 1E-05	0.935376	1	0.0290138
IPF-CAD	Whole Brain	GWAS P < 1E-05	0.781479	1	0.107083
IPF-CAD	Parietal Lobe	GWAS P < 1E-05	0.993338	1	0.00290295
IPF-CAD	Medulla Oblongata	GWAS P < 1E-05	0.997335	1	0.00115894
IPF-CAD	Amygdala	GWAS P < 1E-05	0.974684	1	0.0111362
IPF-CAD	Prefrontal Cortex	GWAS P < 1E-05	0.914057	1	0.0390267
IPF-CAD	Occipital Lobe	GWAS P < 1E-05	0.98934	1	0.00465443
IPF-CAD	Hypothalamus	GWAS P < 1E-05	0.960027	1	0.0177166
IPF-CAD	Thalamus	GWAS P < 1E-05	0.581425	1	0.235506
IPF-CAD	Subthalamic Nucleus	GWAS P < 1E-05	1	1	0
IPF-CAD	Cingulate Cortex	GWAS P < 1E-05	0.991339	1	0.00377781
IPF-CAD	Pons	GWAS P < 1E-05	0.997335	1	0.00115894
IPF-CAD	Spinal Cord	GWAS P < 1E-05	0.424702	1	0.371916
IPF-CAD	Adrenal Gland	GWAS P < 1E-05	0.103456	0.826551	0.985244
IPF-CAD	Lung	GWAS P < 1E-05	0.000105	0.00609	3.97881
IPF-CAD	Heart	GWAS P < 1E-05	0.168069	0.966512	0.774512
IPF-CAD	Liver	GWAS P < 1E-05	0.0121797	0.141285	1.91436
IPF-CAD	Kidney	GWAS P < 1E-05	0.792139	1	0.101199
IPF-CAD	Prostate	GWAS P < 1E-05	0.280908	1	0.551436
IPF-CAD	Thyroid	GWAS P < 1E-05	0.342148	1	0.465786
IPF-CAD	Cardiac Myocytes	GWAS P < 1E-05	0.0018032	0.0348619	2.74396
IPF-CAD	Smooth Muscle	GWAS P < 1E-05	0.000409	0.011861	3.38828
IPF-CAD	Pancreas	GWAS P < 1E-05	0.860093	1	0.0654546
IPF-CAD	Pancreatic Islets	GWAS P < 1E-05	0.3386	1	0.470313
IPF-CAD	Salivary Gland	GWAS P < 1E-05	1	1	0
IPF-CAD	Trachea	GWAS P < 1E-05	0.65495	1	0.183792
IPF-CAD	Adrenal Cortex	GWAS P < 1E-05	0.134005	0.863588	0.872879
IPF-CAD	Appendix	GWAS P < 1E-05	0.942705	1	0.0256242
IPF-CAD	Skin	GWAS P < 1E-05	0.999334	1	0.000289336
IPF-CAD	Ciliary Ganglion	GWAS P < 1E-05	0.992005	1	0.00348614
IPF-CAD	Trigeminal Ganglion	GWAS P < 1E-05	0.977348	1	0.00995077
IPF-CAD	Atrioventricular Node	GWAS P < 1E-05	1	1	0
IPF-CAD	DRG	GWAS P < 1E-05	0.998001	1	0.000869024
IPF-CAD	Superior Cervical Ganglion	GWAS P < 1E-05	0.994004	1	0.00261187
IPF-CAD	Skeletal Muscle	GWAS P < 1E-05	0.987342	1	0.00553239
IPF-CAD	Tongue	GWAS P < 1E-05	0.996669	1	0.00144905
IPF-CAD	Olfactory Bulb	GWAS P < 1E-05	0.849434	1	0.0708704
IPF-CAD	Pituitary	GWAS P < 1E-05	0.946036	1	0.0240923
IPF-COPD	Whole Blood	GWAS P < 1E-05	0.720187	0.924671	0.142555
IPF-COPD	BM-CD33+Myeloid	GWAS P < 1E-05	0.592712	0.883279	0.227156
IPF-COPD	PB-CD14+Monocytes	GWAS P < 1E-05	0.468559	0.776469	0.329236
IPF-COPD	PB-BDCA4+Dentritic cells	GWAS P < 1E-05	0.609158	0.883279	0.21527
IPF-COPD	PB-CD56+NK cells	GWAS P < 1E-05	0.583683	0.883279	0.233823
IPF-COPD	PB-CD4+T cells	GWAS P < 1E-05	0.598517	0.883279	0.222924
IPF-COPD	PB-CD8+T cells	GWAS P < 1E-05	0.110306	0.5515	0.957401
IPF-COPD	PB-CD19+B cells	GWAS P < 1E-05	0.891406	0.924671	0.0499244
IPF-COPD	BM-CD105+Endothelial	GWAS P < 1E-05	0.996003	0.996003	0.00173935
IPF-COPD	BM-CD34+	GWAS P < 1E-05	0.907395	0.924671	0.0422036
IPF-COPD	721 B Lymphoblasts	GWAS P < 1E-05	0.908728	0.924671	0.0415661
IPF-COPD	Thymus	GWAS P < 1E-05	0.123612	0.5515	0.907939
IPF-COPD	Tonsil	GWAS P < 1E-05	0.753498	0.924671	0.122918
IPF-COPD	Lymph Node	GWAS P < 1E-05	0.868088	0.924671	0.0614362
IPF-COPD	BM-CD71+Early Erythroid	GWAS P < 1E-05	0.432441	0.776469	0.364073
IPF-COPD	Bone Marrow	GWAS P < 1E-05	0.663979	0.916923	0.177846
IPF-COPD	Temporal Lobe	GWAS P < 1E-05	0.331828	0.663656	0.479087
IPF-COPD	Globus Pallidus	GWAS P < 1E-05	0.886742	0.924671	0.0522027
IPF-COPD	Cerebellum Peduncles	GWAS P < 1E-05	0.326024	0.663656	0.48675
IPF-COPD	Cerebellum	GWAS P < 1E-05	0.235994	0.616373	0.627099
IPF-COPD	Caudate Nucleus	GWAS P < 1E-05	0.430829	0.776469	0.365695
IPF-COPD	Whole Brain	GWAS P < 1E-05	0.703531	0.924671	0.152717
IPF-COPD	Parietal Lobe	GWAS P < 1E-05	0.832112	0.924671	0.0798182
IPF-COPD	Medulla Oblongata	GWAS P < 1E-05	0.158864	0.575882	0.798975
IPF-COPD	Amygdala	GWAS P < 1E-05	0.184256	0.608443	0.734578
IPF-COPD	Prefrontal Cortex	GWAS P < 1E-05	0.456304	0.776469	0.340746
IPF-COPD	Occipital Lobe	GWAS P < 1E-05	0.734177	0.924671	0.134199
IPF-COPD	Hypothalamus	GWAS P < 1E-05	0.898068	0.924671	0.0466908
IPF-COPD	Thalamus	GWAS P < 1E-05	0.76549	0.924671	0.11606
IPF-COPD	Subthalamic Nucleus	GWAS P < 1E-05	0.41406	0.776469	0.382937
IPF-COPD	Cingulate Cortex	GWAS P < 1E-05	0.828115	0.924671	0.0819093
IPF-COPD	Pons	GWAS P < 1E-05	0.208697	0.608443	0.680484
IPF-COPD	Spinal Cord	GWAS P < 1E-05	0.636891	0.900968	0.195935
IPF-COPD	Adrenal Gland	GWAS P < 1E-05	0.262974	0.616373	0.580087
IPF-COPD	Lung	GWAS P < 1E-05	0.00849532	0.142873	2.07082
IPF-COPD	Heart	GWAS P < 1E-05	0.120857	0.5515	0.917728
IPF-COPD	Liver	GWAS P < 1E-05	3.9e-05	0.002262	4.40894
IPF-COPD	Kidney	GWAS P < 1E-05	0.0304495	0.220759	1.51642
IPF-COPD	Prostate	GWAS P < 1E-05	0.0143694	0.166685	1.84256
IPF-COPD	Thyroid	GWAS P < 1E-05	0.504353	0.812569	0.297265
IPF-COPD	Cardiac Myocytes	GWAS P < 1E-05	0.209808	0.608443	0.678178
IPF-COPD	Smooth Muscle	GWAS P < 1E-05	0.0398024	0.256504	1.40009
IPF-COPD	Pancreas	GWAS P < 1E-05	0.706862	0.924671	0.150665
IPF-COPD	Pancreatic Islets	GWAS P < 1E-05	0.151248	0.575882	0.82031
IPF-COPD	Salivary Gland	GWAS P < 1E-05	0.00985328	0.142873	2.00642
IPF-COPD	Trachea	GWAS P < 1E-05	0.302174	0.649115	0.519743
IPF-COPD	Adrenal Cortex	GWAS P < 1E-05	0.00125748	0.0364669	2.9005
IPF-COPD	Appendix	GWAS P < 1E-05	0.276305	0.616373	0.558611
IPF-COPD	Skin	GWAS P < 1E-05	0.202031	0.608443	0.694582
IPF-COPD	Ciliary Ganglion	GWAS P < 1E-05	0.0202344	0.195599	1.69391
IPF-COPD	Trigeminal Ganglion	GWAS P < 1E-05	0.270275	0.616373	0.568194
IPF-COPD	Atrioventricular Node	GWAS P < 1E-05	0.234249	0.616373	0.630322
IPF-COPD	DRG	GWAS P < 1E-05	0.782145	0.924671	0.106713
IPF-COPD	Superior Cervical Ganglion	GWAS P < 1E-05	0.107866	0.5515	0.967115
IPF-COPD	Skeletal Muscle	GWAS P < 1E-05	0.0265553	0.22003	1.57585
IPF-COPD	Tongue	GWAS P < 1E-05	0.148177	0.575882	0.829219
IPF-COPD	Olfactory Bulb	GWAS P < 1E-05	0.463399	0.776469	0.334045
IPF-COPD	Pituitary	GWAS P < 1E-05	0.265513	0.616373	0.575914
IPF-GER	Whole Blood	GWAS P < 1E-05	0.598194	0.932651	0.223158
IPF-GER	BM-CD33+Myeloid	GWAS P < 1E-05	0.699534	0.932651	0.155191
IPF-GER	PB-CD14+Monocytes	GWAS P < 1E-05	0.766156	0.943611	0.115683
IPF-GER	PB-BDCA4+Dentritic cells	GWAS P < 1E-05	0.0462335	0.335193	1.33504
IPF-GER	PB-CD56+NK cells	GWAS P < 1E-05	0.741506	0.934942	0.129885
IPF-GER	PB-CD4+T cells	GWAS P < 1E-05	0.0591349	0.380965	1.22816
IPF-GER	PB-CD8+T cells	GWAS P < 1E-05	0.10574	0.52059	0.975761
IPF-GER	PB-CD19+B cells	GWAS P < 1E-05	0.0107624	0.228483	1.96809
IPF-GER	BM-CD105+Endothelial	GWAS P < 1E-05	1	1	0
IPF-GER	BM-CD34+	GWAS P < 1E-05	0.956696	1	0.019226
IPF-GER	721 B Lymphoblasts	GWAS P < 1E-05	0.983344	1	0.00729453
IPF-GER	Thymus	GWAS P < 1E-05	0.142745	0.578434	0.845439
IPF-GER	Tonsil	GWAS P < 1E-05	0.808794	0.943611	0.0921621
IPF-GER	Lymph Node	GWAS P < 1E-05	0.922052	0.990352	0.0352446
IPF-GER	BM-CD71+Early Erythroid	GWAS P < 1E-05	0.983344	1	0.00729453
IPF-GER	Bone Marrow	GWAS P < 1E-05	0.475008	0.82296	0.323299
IPF-GER	Temporal Lobe	GWAS P < 1E-05	0.388262	0.777168	0.410875
IPF-GER	Globus Pallidus	GWAS P < 1E-05	0.37504	0.777168	0.425922
IPF-GER	Cerebellum Peduncles	GWAS P < 1E-05	0.21568	0.658392	0.66619
IPF-GER	Cerebellum	GWAS P < 1E-05	0.0301168	0.335193	1.52119
IPF-GER	Caudate Nucleus	GWAS P < 1E-05	0.0369856	0.335193	1.43197
IPF-GER	Whole Brain	GWAS P < 1E-05	0.0415278	0.335193	1.38166
IPF-GER	Parietal Lobe	GWAS P < 1E-05	0.149595	0.578434	0.825083
IPF-GER	Medulla Oblongata	GWAS P < 1E-05	0.297254	0.749597	0.526872
IPF-GER	Amygdala	GWAS P < 1E-05	0.00970196	0.228483	2.01314
IPF-GER	Prefrontal Cortex	GWAS P < 1E-05	0.116684	0.52059	0.932989
IPF-GER	Occipital Lobe	GWAS P < 1E-05	0.0254398	0.335193	1.59449
IPF-GER	Hypothalamus	GWAS P < 1E-05	0.58852	0.932651	0.230239
IPF-GER	Thalamus	GWAS P < 1E-05	0.388584	0.777168	0.410515
IPF-GER	Subthalamic Nucleus	GWAS P < 1E-05	0.501129	0.830442	0.30005
IPF-GER	Cingulate Cortex	GWAS P < 1E-05	0.861426	0.979661	0.064782
IPF-GER	Pons	GWAS P < 1E-05	0.210284	0.658392	0.677194
IPF-GER	Spinal Cord	GWAS P < 1E-05	0.165847	0.601195	0.780292
IPF-GER	Adrenal Gland	GWAS P < 1E-05	0.0656837	0.380965	1.18254
IPF-GER	Lung	GWAS P < 1E-05	0.482425	0.82296	0.31657
IPF-GER	Heart	GWAS P < 1E-05	0.917388	0.990352	0.0374469
IPF-GER	Liver	GWAS P < 1E-05	0.0118181	0.228483	1.92745
IPF-GER	Kidney	GWAS P < 1E-05	0.113456	0.52059	0.945173
IPF-GER	Prostate	GWAS P < 1E-05	0.707528	0.932651	0.150256
IPF-GER	Thyroid	GWAS P < 1E-05	0.797468	0.943611	0.0982867
IPF-GER	Cardiac Myocytes	GWAS P < 1E-05	0.241549	0.699132	0.616995
IPF-GER	Smooth Muscle	GWAS P < 1E-05	0.359561	0.777168	0.444227
IPF-GER	Pancreas	GWAS P < 1E-05	0.629152	0.932651	0.201244
IPF-GER	Pancreatic Islets	GWAS P < 1E-05	0.253134	0.699132	0.59665
IPF-GER	Salivary Gland	GWAS P < 1E-05	0.813458	0.943611	0.0896649
IPF-GER	Trachea	GWAS P < 1E-05	0.38278	0.777168	0.417051
IPF-GER	Adrenal Cortex	GWAS P < 1E-05	0.440826	0.82296	0.355733
IPF-GER	Appendix	GWAS P < 1E-05	0.383425	0.777168	0.41632
IPF-GER	Skin	GWAS P < 1E-05	0.613028	0.932651	0.21252
IPF-GER	Ciliary Ganglion	GWAS P < 1E-05	0.734843	0.934942	0.133805
IPF-GER	Trigeminal Ganglion	GWAS P < 1E-05	0.21441	0.658392	0.668755
IPF-GER	Atrioventricular Node	GWAS P < 1E-05	0.277575	0.731789	0.55662
IPF-GER	DRG	GWAS P < 1E-05	0.89074	0.990352	0.050249
IPF-GER	Superior Cervical Ganglion	GWAS P < 1E-05	0.660432	0.932651	0.180172
IPF-GER	Skeletal Muscle	GWAS P < 1E-05	0.690873	0.932651	0.160602
IPF-GER	Tongue	GWAS P < 1E-05	0.461464	0.82296	0.335862
IPF-GER	Olfactory Bulb	GWAS P < 1E-05	0.694204	0.932651	0.158513
IPF-GER	Pituitary	GWAS P < 1E-05	0.429216	0.82296	0.367324
IPF-OSA	Whole Blood	GWAS P < 1E-05	0.800133	0.990673	0.0968378
IPF-OSA	BM-CD33+Myeloid	GWAS P < 1E-05	0.830779	0.990673	0.0805145
IPF-OSA	PB-CD14+Monocytes	GWAS P < 1E-05	0.527894	0.990673	0.277453
IPF-OSA	PB-BDCA4+Dentritic cells	GWAS P < 1E-05	0.113062	0.669459	0.946683
IPF-OSA	PB-CD56+NK cells	GWAS P < 1E-05	0.551113	0.990673	0.258759
IPF-OSA	PB-CD4+T cells	GWAS P < 1E-05	0.818121	0.990673	0.0871825
IPF-OSA	PB-CD8+T cells	GWAS P < 1E-05	0.578201	0.990673	0.237921
IPF-OSA	PB-CD19+B cells	GWAS P < 1E-05	0.314077	0.990673	0.502964
IPF-OSA	BM-CD105+Endothelial	GWAS P < 1E-05	0.115424	0.669459	0.937704
IPF-OSA	BM-CD34+	GWAS P < 1E-05	0.61464	0.990673	0.211379
IPF-OSA	721 B Lymphoblasts	GWAS P < 1E-05	0.405353	0.990673	0.392167
IPF-OSA	Thymus	GWAS P < 1E-05	0.248849	0.990673	0.604064
IPF-OSA	Tonsil	GWAS P < 1E-05	0.0728599	0.669459	1.13751
IPF-OSA	Lymph Node	GWAS P < 1E-05	0.811459	0.990673	0.0907334
IPF-OSA	BM-CD71+Early Erythroid	GWAS P < 1E-05	0.0862137	0.669459	1.06442
IPF-OSA	Bone Marrow	GWAS P < 1E-05	0.108338	0.669459	0.965219
IPF-OSA	Temporal Lobe	GWAS P < 1E-05	0.244088	0.990673	0.612454
IPF-OSA	Globus Pallidus	GWAS P < 1E-05	0.263133	0.990673	0.579825
IPF-OSA	Cerebellum Peduncles	GWAS P < 1E-05	0.637536	0.990673	0.195495
IPF-OSA	Cerebellum	GWAS P < 1E-05	0.551435	0.990673	0.258506
IPF-OSA	Caudate Nucleus	GWAS P < 1E-05	0.338278	0.990673	0.470726
IPF-OSA	Whole Brain	GWAS P < 1E-05	0.102039	0.669459	0.991234
IPF-OSA	Parietal Lobe	GWAS P < 1E-05	0.186954	0.985757	0.728265
IPF-OSA	Medulla Oblongata	GWAS P < 1E-05	0.524347	0.990673	0.280381
IPF-OSA	Amygdala	GWAS P < 1E-05	0.00882751	0.511996	2.05416
IPF-OSA	Prefrontal Cortex	GWAS P < 1E-05	0.0685463	0.669459	1.16402
IPF-OSA	Occipital Lobe	GWAS P < 1E-05	0.0793638	0.669459	1.10038
IPF-OSA	Hypothalamus	GWAS P < 1E-05	0.58078	0.990673	0.235988
IPF-OSA	Thalamus	GWAS P < 1E-05	0.396001	0.990673	0.402304
IPF-OSA	Subthalamic Nucleus	GWAS P < 1E-05	0.280908	0.990673	0.551436
IPF-OSA	Cingulate Cortex	GWAS P < 1E-05	0.526927	0.990673	0.27825
IPF-OSA	Pons	GWAS P < 1E-05	0.394711	0.990673	0.403721
IPF-OSA	Spinal Cord	GWAS P < 1E-05	0.900733	0.990673	0.0454039
IPF-OSA	Adrenal Gland	GWAS P < 1E-05	0.990673	0.990673	0.00406967
IPF-OSA	Lung	GWAS P < 1E-05	0.692871	0.990673	0.159348
IPF-OSA	Heart	GWAS P < 1E-05	0.942705	0.990673	0.0256242
IPF-OSA	Liver	GWAS P < 1E-05	0.09826	0.669459	1.00762
IPF-OSA	Kidney	GWAS P < 1E-05	0.957362	0.990673	0.0189238
IPF-OSA	Prostate	GWAS P < 1E-05	0.326024	0.990673	0.48675
IPF-OSA	Thyroid	GWAS P < 1E-05	0.538858	0.990673	0.268526
IPF-OSA	Cardiac Myocytes	GWAS P < 1E-05	0.87475	0.990673	0.058116
IPF-OSA	Smooth Muscle	GWAS P < 1E-05	0.888741	0.990673	0.0512248
IPF-OSA	Pancreas	GWAS P < 1E-05	0.865423	0.990673	0.0627716
IPF-OSA	Pancreatic Islets	GWAS P < 1E-05	0.791472	0.990673	0.101564
IPF-OSA	Salivary Gland	GWAS P < 1E-05	0.888075	0.990673	0.0515504
IPF-OSA	Trachea	GWAS P < 1E-05	0.391487	0.990673	0.407283
IPF-OSA	Adrenal Cortex	GWAS P < 1E-05	0.979347	0.990673	0.0090634
IPF-OSA	Appendix	GWAS P < 1E-05	0.870087	0.990673	0.0604373
IPF-OSA	Skin	GWAS P < 1E-05	0.536279	0.990673	0.270609
IPF-OSA	Ciliary Ganglion	GWAS P < 1E-05	0.8501	0.990673	0.07053
IPF-OSA	Trigeminal Ganglion	GWAS P < 1E-05	0.784144	0.990673	0.105604
IPF-OSA	Atrioventricular Node	GWAS P < 1E-05	0.874084	0.990673	0.0584468
IPF-OSA	DRG	GWAS P < 1E-05	0.985343	0.990673	0.00641256
IPF-OSA	Superior Cervical Ganglion	GWAS P < 1E-05	0.667555	0.990673	0.175513
IPF-OSA	Skeletal Muscle	GWAS P < 1E-05	0.87475	0.990673	0.058116
IPF-OSA	Tongue	GWAS P < 1E-05	0.666889	0.990673	0.175946
IPF-OSA	Olfactory Bulb	GWAS P < 1E-05	0.963358	0.990673	0.0162123
IPF-OSA	Pituitary	GWAS P < 1E-05	0.820786	0.990673	0.0857701
IPF-Stroke	Whole Blood	GWAS P < 1E-05	0.205523	0.966739	0.68714
IPF-Stroke	BM-CD33+Myeloid	GWAS P < 1E-05	0.71952	0.966739	0.142957
IPF-Stroke	PB-CD14+Monocytes	GWAS P < 1E-05	0.711526	0.966739	0.147809
IPF-Stroke	PB-BDCA4+Dentritic cells	GWAS P < 1E-05	0.323282	0.966739	0.490418
IPF-Stroke	PB-CD56+NK cells	GWAS P < 1E-05	0.588842	0.966739	0.230001
IPF-Stroke	PB-CD4+T cells	GWAS P < 1E-05	0.469848	0.966739	0.328043
IPF-Stroke	PB-CD8+T cells	GWAS P < 1E-05	0.576588	0.966739	0.239134
IPF-Stroke	PB-CD19+B cells	GWAS P < 1E-05	0.466624	0.966739	0.331033
IPF-Stroke	BM-CD105+Endothelial	GWAS P < 1E-05	0.768155	0.966739	0.114551
IPF-Stroke	BM-CD34+	GWAS P < 1E-05	0.890073	0.966739	0.0505744
IPF-Stroke	721 B Lymphoblasts	GWAS P < 1E-05	0.977348	0.977348	0.00995077
IPF-Stroke	Thymus	GWAS P < 1E-05	0.375363	0.966739	0.425549
IPF-Stroke	Tonsil	GWAS P < 1E-05	0.179019	0.966739	0.747101
IPF-Stroke	Lymph Node	GWAS P < 1E-05	0.395034	0.966739	0.403366
IPF-Stroke	BM-CD71+Early Erythroid	GWAS P < 1E-05	0.928048	0.977348	0.0324296
IPF-Stroke	Bone Marrow	GWAS P < 1E-05	0.183304	0.966739	0.736828
IPF-Stroke	Temporal Lobe	GWAS P < 1E-05	0.438891	0.966739	0.357643
IPF-Stroke	Globus Pallidus	GWAS P < 1E-05	0.900067	0.966739	0.0457252
IPF-Stroke	Cerebellum Peduncles	GWAS P < 1E-05	0.576266	0.966739	0.239377
IPF-Stroke	Cerebellum	GWAS P < 1E-05	0.305824	0.966739	0.514528
IPF-Stroke	Caudate Nucleus	GWAS P < 1E-05	0.0643504	0.786755	1.19145
IPF-Stroke	Whole Brain	GWAS P < 1E-05	0.359561	0.966739	0.444227
IPF-Stroke	Parietal Lobe	GWAS P < 1E-05	0.270592	0.966739	0.567685
IPF-Stroke	Medulla Oblongata	GWAS P < 1E-05	0.541116	0.966739	0.26671
IPF-Stroke	Amygdala	GWAS P < 1E-05	0.0696443	0.786755	1.15711
IPF-Stroke	Prefrontal Cortex	GWAS P < 1E-05	0.0901504	0.786755	1.04503
IPF-Stroke	Occipital Lobe	GWAS P < 1E-05	0.0753304	0.786755	1.12303
IPF-Stroke	Hypothalamus	GWAS P < 1E-05	0.752831	0.966739	0.123303
IPF-Stroke	Thalamus	GWAS P < 1E-05	0.778814	0.966739	0.108566
IPF-Stroke	Subthalamic Nucleus	GWAS P < 1E-05	0.432119	0.966739	0.364397
IPF-Stroke	Cingulate Cortex	GWAS P < 1E-05	0.559819	0.966739	0.251952
IPF-Stroke	Pons	GWAS P < 1E-05	0.861426	0.966739	0.064782
IPF-Stroke	Spinal Cord	GWAS P < 1E-05	0.883411	0.966739	0.0538372
IPF-Stroke	Adrenal Gland	GWAS P < 1E-05	0.773484	0.966739	0.111549
IPF-Stroke	Lung	GWAS P < 1E-05	0.0949532	0.786755	1.02249
IPF-Stroke	Heart	GWAS P < 1E-05	0.696869	0.966739	0.156849
IPF-Stroke	Liver	GWAS P < 1E-05	0.00535042	0.194324	2.27161
IPF-Stroke	Kidney	GWAS P < 1E-05	0.757495	0.966739	0.12062
IPF-Stroke	Prostate	GWAS P < 1E-05	0.194572	0.966739	0.71092
IPF-Stroke	Thyroid	GWAS P < 1E-05	0.61851	0.966739	0.208653
IPF-Stroke	Cardiac Myocytes	GWAS P < 1E-05	0.159816	0.966739	0.79638
IPF-Stroke	Smooth Muscle	GWAS P < 1E-05	0.0299211	0.786755	1.52402
IPF-Stroke	Pancreas	GWAS P < 1E-05	0.843438	0.966739	0.0739468
IPF-Stroke	Pancreatic Islets	GWAS P < 1E-05	0.232979	0.966739	0.632683
IPF-Stroke	Salivary Gland	GWAS P < 1E-05	0.969354	0.977348	0.0135176
IPF-Stroke	Trachea	GWAS P < 1E-05	0.41019	0.966739	0.387015
IPF-Stroke	Adrenal Cortex	GWAS P < 1E-05	0.55595	0.966739	0.254964
IPF-Stroke	Appendix	GWAS P < 1E-05	0.796136	0.966739	0.0990127
IPF-Stroke	Skin	GWAS P < 1E-05	0.479523	0.966739	0.319191
IPF-Stroke	Ciliary Ganglion	GWAS P < 1E-05	0.709527	0.966739	0.149031
IPF-Stroke	Trigeminal Ganglion	GWAS P < 1E-05	0.812125	0.966739	0.0903771
IPF-Stroke	Atrioventricular Node	GWAS P < 1E-05	0.826116	0.966739	0.082959
IPF-Stroke	DRG	GWAS P < 1E-05	0.962025	0.977348	0.0168136
IPF-Stroke	Superior Cervical Ganglion	GWAS P < 1E-05	0.536924	0.966739	0.270087
IPF-Stroke	Skeletal Muscle	GWAS P < 1E-05	0.823451	0.966739	0.0843622
IPF-Stroke	Tongue	GWAS P < 1E-05	0.366011	0.966739	0.436506
IPF-Stroke	Olfactory Bulb	GWAS P < 1E-05	0.823451	0.966739	0.0843622
IPF-Stroke	Pituitary	GWAS P < 1E-05	0.838774	0.966739	0.076355
IPF-T2D	Whole Blood	GWAS P < 1E-05	0.432441	0.928947	0.364073
IPF-T2D	BM-CD33+Myeloid	GWAS P < 1E-05	0.522735	0.970686	0.281718
IPF-T2D	PB-CD14+Monocytes	GWAS P < 1E-05	0.866755	0.970686	0.0621036
IPF-T2D	PB-BDCA4+Dentritic cells	GWAS P < 1E-05	0.0775656	0.512369	1.11033
IPF-T2D	PB-CD56+NK cells	GWAS P < 1E-05	0.150776	0.633198	0.821668
IPF-T2D	PB-CD4+T cells	GWAS P < 1E-05	0.240755	0.664942	0.618425
IPF-T2D	PB-CD8+T cells	GWAS P < 1E-05	0.199492	0.633198	0.700075
IPF-T2D	PB-CD19+B cells	GWAS P < 1E-05	0.149673	0.633198	0.824857
IPF-T2D	BM-CD105+Endothelial	GWAS P < 1E-05	0.0683895	0.512369	1.16501
IPF-T2D	BM-CD34+	GWAS P < 1E-05	0.0878671	0.512369	1.05617
IPF-T2D	721 B Lymphoblasts	GWAS P < 1E-05	0.734843	0.970686	0.133805
IPF-T2D	Thymus	GWAS P < 1E-05	0.0313888	0.512369	1.50323
IPF-T2D	Tonsil	GWAS P < 1E-05	0.562399	0.970686	0.249955
IPF-T2D	Lymph Node	GWAS P < 1E-05	0.753498	0.970686	0.122918
IPF-T2D	BM-CD71+Early Erythroid	GWAS P < 1E-05	0.207427	0.633198	0.683135
IPF-T2D	Bone Marrow	GWAS P < 1E-05	0.169497	0.633198	0.770838
IPF-T2D	Temporal Lobe	GWAS P < 1E-05	0.672219	0.970686	0.172489
IPF-T2D	Globus Pallidus	GWAS P < 1E-05	0.965356	0.970686	0.0153125
IPF-T2D	Cerebellum Peduncles	GWAS P < 1E-05	0.672885	0.970686	0.172059
IPF-T2D	Cerebellum	GWAS P < 1E-05	0.567881	0.970686	0.245743
IPF-T2D	Caudate Nucleus	GWAS P < 1E-05	0.822785	0.970686	0.0847136
IPF-T2D	Whole Brain	GWAS P < 1E-05	0.205523	0.633198	0.68714
IPF-T2D	Parietal Lobe	GWAS P < 1E-05	0.914724	0.970686	0.0387099
IPF-T2D	Medulla Oblongata	GWAS P < 1E-05	0.858095	0.970686	0.0664646
IPF-T2D	Amygdala	GWAS P < 1E-05	0.66011	0.970686	0.180384
IPF-T2D	Prefrontal Cortex	GWAS P < 1E-05	0.599162	0.970686	0.222456
IPF-T2D	Occipital Lobe	GWAS P < 1E-05	0.842771	0.970686	0.0742904
IPF-T2D	Hypothalamus	GWAS P < 1E-05	0.943371	0.970686	0.0253175
IPF-T2D	Thalamus	GWAS P < 1E-05	0.912059	0.970686	0.0399771
IPF-T2D	Subthalamic Nucleus	GWAS P < 1E-05	0.970686	0.970686	0.0129212
IPF-T2D	Cingulate Cortex	GWAS P < 1E-05	0.524669	0.970686	0.280115
IPF-T2D	Pons	GWAS P < 1E-05	0.926716	0.970686	0.0330533
IPF-T2D	Spinal Cord	GWAS P < 1E-05	0.958694	0.970686	0.01832
IPF-T2D	Adrenal Gland	GWAS P < 1E-05	0.701532	0.970686	0.153953
IPF-T2D	Lung	GWAS P < 1E-05	0.326774	0.824039	0.485753
IPF-T2D	Heart	GWAS P < 1E-05	0.0830643	0.512369	1.08059
IPF-T2D	Liver	GWAS P < 1E-05	0.00544208	0.315641	2.26424
IPF-T2D	Kidney	GWAS P < 1E-05	0.194731	0.633198	0.710565
IPF-T2D	Prostate	GWAS P < 1E-05	0.0264965	0.512369	1.57681
IPF-T2D	Thyroid	GWAS P < 1E-05	0.170132	0.633198	0.769214
IPF-T2D	Cardiac Myocytes	GWAS P < 1E-05	0.844104	0.970686	0.073604
IPF-T2D	Smooth Muscle	GWAS P < 1E-05	0.0883395	0.512369	1.05385
IPF-T2D	Pancreas	GWAS P < 1E-05	0.0769382	0.512369	1.11386
IPF-T2D	Pancreatic Islets	GWAS P < 1E-05	0.20092	0.633198	0.696977
IPF-T2D	Salivary Gland	GWAS P < 1E-05	0.0658013	0.512369	1.18177
IPF-T2D	Trachea	GWAS P < 1E-05	0.409868	0.914321	0.387356
IPF-T2D	Adrenal Cortex	GWAS P < 1E-05	0.758827	0.970686	0.119857
IPF-T2D	Appendix	GWAS P < 1E-05	0.226948	0.658149	0.644074
IPF-T2D	Skin	GWAS P < 1E-05	0.882745	0.970686	0.0541647
IPF-T2D	Ciliary Ganglion	GWAS P < 1E-05	0.600774	0.970686	0.221289
IPF-T2D	Trigeminal Ganglion	GWAS P < 1E-05	0.808794	0.970686	0.0921621
IPF-T2D	Atrioventricular Node	GWAS P < 1E-05	0.954031	0.970686	0.0204375
IPF-T2D	DRG	GWAS P < 1E-05	0.401806	0.914321	0.395984
IPF-T2D	Superior Cervical Ganglion	GWAS P < 1E-05	0.955363	0.970686	0.0198316
IPF-T2D	Skeletal Muscle	GWAS P < 1E-05	0.874084	0.970686	0.0584468
IPF-T2D	Tongue	GWAS P < 1E-05	0.958694	0.970686	0.01832
IPF-T2D	Olfactory Bulb	GWAS P < 1E-05	0.254245	0.670282	0.594748
IPF-T2D	Pituitary	GWAS P < 1E-05	0.369236	0.89232	0.432696
IPF: idiopathic pulmonary fibrosis. BMI: body mass index. CAD: coronary artery disease. COPD: chronic obstructive pulmonary disease. GER: gastro-esophageal reflux. OSA: obstructive sleep apnoea. T2D: type 2 diabetes. FDR: Benjamini–Hochberg false discovery rate.

## Sheet: Table S5
Table S5	Significant candidate genes shared between IPF and specific comorbidities identified by mBAT-combo
Gene	Trait	Chromosome	Start	End	No. SNPs	p-value (mBAT-combo)	p-value (mBAT)	p-value (fastBAT)	FDR (mBAT-combo)
ACTRT3	IPF	3	169484709	169487349	112	4.17536e-05	0.0109195	2.09168e-05	0.0147099
ACTRT3	BMI	3	169484709	169487349	38	0.00235679	0.00130784	0.011902	0.0058224
AP2A2	IPF	11	924881	1012245	341	1.67496e-06	9.1322e-07	1.00978e-05	0.00125099
AP2A2	BMI	11	924881	1012245	89	9.82011e-11	5.0729e-11	1.52957e-09	1.19553e-09
AP4M1	IPF	7	99699172	99707968	118	9.2748e-06	1.86022e-05	6.17738e-06	0.0050935
AP4M1	BMI	7	99699172	99707968	43	3.51871e-05	1.98794e-05	0.000153008	0.000142637
AP4M1	CAD	7	99699172	99707968	129	0.00280715	0.00283559	0.00277928	0.0246746
ARHGAP27	IPF	17	43471268	43511787	136	9.72409e-05	8.14562e-05	0.000120614	0.0254635
ARHGAP27	BMI	17	43471268	43511787	5	0.00102103	0.000518224	0.0341922	0.00281937
ARHGAP27	GER	17	43471268	43511787	46	0.0013758	0.00138923	0.00136263	0.032322
ARL17B	IPF	17	44352150	44439163	91	6.62974e-05	0.000144142	4.30487e-05	0.0209814
ARL17B	GER	17	44352150	44439163	26	0.00288196	0.00175843	0.00798106	0.0480085
ARL17B	CAD	17	44352150	44439163	33	0.00429613	0.0043018	0.00429047	0.0336055
AZGP1	IPF	7	99564343	99573665	173	5.56141e-06	0.00214342	2.78432e-06	0.00334976
AZGP1	BMI	7	99564343	99573665	50	0.00124915	0.000630925	0.0613054	0.00335988
AZGP1	CAD	7	99564343	99573665	193	0.000134572	0.0131015	6.76332e-05	0.00249198
B4GALNT4	IPF	11	369499	382117	307	0.000171902	8.80871e-05	0.0035445	0.0382114
B4GALNT4	BMI	11	369499	382117	46	8.83956e-06	4.44456e-06	0.000792772	4.1491e-05
BAHD1	IPF	15	40731920	40760435	169	4.73017e-08	4.61731e-08	4.84869e-08	5.1954e-05
BAHD1	GER	15	40731920	40760435	198	0.00214624	0.00427044	0.00143329	0.0416554
BRSK2	IPF	11	1411129	1483919	412	2.71365e-19	1.35683e-19	4.07995e-13	1.01339e-15
BRSK2	BMI	11	1411129	1483919	159	0.0012899	0.000717397	0.00638584	0.00345748
C15orf62	IPF	15	41062178	41064647	119	0.000237035	0.000150192	0.000561975	0.0486365
C15orf62	T2D	15	41062178	41064647	104	0.00253645	0.00268264	0.00240536	0.0273482
CCDC32	IPF	15	40820882	40857256	219	2.50435e-05	2.1096e-05	3.08083e-05	0.0106276
CCDC32	BMI	15	40820882	40857256	118	0.022643	0.0160974	0.0381168	0.0405966
CCDC32	GER	15	40820882	40857256	290	0.000843015	0.00247255	0.00050813	0.0241266
CCDC32	T2D	15	40820882	40857256	269	0.000368683	0.000282685	0.000529884	0.00656292
CHID1	IPF	11	867859	915058	277	4.00969e-05	2.02774e-05	0.00177583	0.0146802
CHID1	BMI	11	867859	915058	59	4.09656e-17	2.0604e-17	3.51815e-15	1.3639e-15
CHST14	IPF	15	40763183	40765357	126	2.88416e-08	1.48764e-08	4.70862e-07	3.84665e-05
CHST14	GER	15	40763183	40765357	147	0.00187443	0.00407645	0.00121701	0.0383676
CNPY4	IPF	7	99717257	99723131	120	1.0797e-05	1.5883e-05	8.17824e-06	0.00548775
CNPY4	BMI	7	99717257	99723131	42	5.08005e-05	2.71004e-05	0.000404873	0.000198438
CNPY4	COPD	7	99717257	99723131	90	0.00119348	0.00064733	0.00763499	0.0429791
CNPY4	CAD	7	99717257	99723131	127	0.00345324	0.00288968	0.00428986	0.0286876
COPS6	IPF	7	99686592	99689810	114	3.30561e-06	2.53285e-06	4.75692e-06	0.00220437
COPS6	BMI	7	99686592	99689810	39	3.37238e-05	1.88222e-05	0.000161904	0.00013743
COPS6	CAD	7	99686592	99689810	123	0.00145143	0.00173948	0.00124523	0.015189
CPLX3	IPF	15	75118968	75124143	145	6.10612e-05	3.06197e-05	0.0104862	0.019803
CPLX3	BMI	15	75118968	75124143	59	6.83942e-10	2.54894e-09	3.9496e-10	7.19495e-09
CPLX3	CAD	15	75118968	75124143	137	0.00528082	0.0098573	0.00360632	0.0388589
CRHR1	IPF	17	43861646	43913194	178	0.000102135	0.00451322	5.16517e-05	0.0261242
CRHR1	BMI	17	43861646	43913194	42	0.000324174	0.00026386	0.000420231	0.00103408
CRHR1	CAD	17	43861646	43913194	657	0.00684777	0.0167955	0.00430014	0.0465104
DNAJC17	IPF	15	41057359	41099676	183	0.00020824	0.000165079	0.000281961	0.0449373
DNAJC17	T2D	15	41057359	41099676	153	0.00489453	0.0036708	0.00734197	0.0430583
FAM13A	IPF	4	89647106	90032549	967	0.000133239	0.0214495	6.68266e-05	0.0314916
FAM13A	BMI	4	89647106	90032549	440	1.43982e-05	8.55613e-05	7.8605e-06	6.41308e-05
FAM13A	COPD	4	89647106	90032549	1085	6.1436e-05	0.00119908	3.15256e-05	0.00568435
FAM13A	T2D	4	89647106	90032549	1130	0.002853	0.00157668	0.0149684	0.0298742
FNDC11	IPF	20	62179244	62188048	347	2.27524e-05	1.14382e-05	0.00210092	0.00987983
FNDC11	BMI	20	62179244	62188048	75	2.8363e-06	1.42216e-06	0.000502303	1.48934e-05
FNDC11	COPD	20	62179244	62188048	327	4.29857e-05	2.23696e-05	0.000548389	0.00422844
GAL3ST4	IPF	7	99756867	99766240	140	0.000151583	0.000815072	8.35618e-05	0.0345166
GAL3ST4	BMI	7	99756867	99766240	49	0.0123715	0.0163025	0.00996747	0.0242343
GAL3ST4	COPD	7	99756867	99766240	110	0.000845762	0.000544543	0.00189276	0.0352841
GAL3ST4	CAD	7	99756867	99766240	147	0.0010267	0.00471416	0.000576081	0.0119314
GCHFR	IPF	15	41056266	41059906	123	0.000225181	0.000184898	0.000287903	0.0472425
GCHFR	BMI	15	41056266	41059906	52	0.023489	0.015798	0.0456729	0.0418991
GCHFR	T2D	15	41056266	41059906	113	0.00237497	0.00253243	0.00223595	0.0260892
GMEB2	IPF	20	62218955	62258454	384	1.78377e-06	8.99661e-07	0.000103186	0.00128102
GMEB2	BMI	20	62218955	62258454	103	3.628e-06	6.81822e-06	2.47157e-06	1.86036e-05
GMEB2	COPD	20	62218955	62258454	355	7.16301e-06	0.000314293	3.62279e-06	0.00114424
GPC2	IPF	7	99767229	99775004	152	0.000151409	0.000627359	8.60939e-05	0.0345166
GPC2	BMI	7	99767229	99775004	46	0.00585771	0.00797369	0.00462919	0.0128104
GPC2	COPD	7	99767229	99775004	119	0.00062938	0.000390765	0.00161643	0.0293344
GPC2	CAD	7	99767229	99775004	154	0.00111066	0.00868254	0.000593266	0.0125795
HELZ2	IPF	20	62189439	62205592	334	4.4902e-05	2.3607e-05	0.000458486	0.0152438
HELZ2	BMI	20	62189439	62205592	75	1.60558e-05	8.21432e-06	0.000353693	7.06836e-05
HELZ2	COPD	20	62189439	62205592	308	6.39816e-06	3.29603e-06	0.000108763	0.00109708
IFITM3	IPF	11	319676	329475	348	0.000157946	8.83833e-05	0.000741726	0.0355321
IFITM3	BMI	11	319676	329475	48	1.52885e-05	7.6525e-06	0.0070821	6.76583e-05
KANSL1	IPF	17	44107282	44302755	270	8.93882e-05	0.000180735	5.93776e-05	0.0249113
KANSL1	CAD	17	44107282	44302755	636	0.000625371	0.00368918	0.000341641	0.00819897
KNL1	IPF	15	40886218	40956540	278	2.265e-06	6.5549e-06	1.36903e-06	0.00156637
KNL1	BMI	15	40886218	40956540	120	0.00643093	0.0133292	0.00423748	0.0138633
KNL1	GER	15	40886218	40956540	355	0.000171676	0.00203814	8.96121e-05	0.00857754
KNL1	T2D	15	40886218	40956540	324	0.000258768	0.00053109	0.000171057	0.00497878
KRTAP5-6	IPF	11	1718425	1718985	302	8.36747e-05	4.71887e-05	0.000368927	0.0236723
KRTAP5-6	T2D	11	1718425	1718985	86	0.000740517	0.000416434	0.00333908	0.011112
LINC02210-CRHR1	IPF	17	43697710	43913192	313	0.000128809	0.00100788	6.88009e-05	0.0308349
LINC02210-CRHR1	BMI	17	43697710	43913192	42	0.000324174	0.00026386	0.000420231	0.00103408
LMAN1L	IPF	15	75105057	75118098	166	7.78621e-05	3.90669e-05	0.0111949	0.0224114
LMAN1L	BMI	15	75105057	75118098	69	1.99142e-09	1.65364e-09	2.50261e-09	1.91891e-08
LMAN1L	CAD	15	75105057	75118098	160	0.00325282	0.00702467	0.00211638	0.0273769
LRRC34	IPF	3	169510791	169530774	163	0.000125752	0.00562693	6.35867e-05	0.0308349
LRRC34	BMI	3	169510791	169530774	66	0.00354441	0.00242792	0.00656169	0.00826406
LRRC37A	IPF	17	44370099	44415160	76	6.15133e-05	0.000198964	3.63805e-05	0.019803
LRRC37A	GER	17	44370099	44415160	18	0.000356914	0.000187106	0.00386036	0.0134742
LRRC37A	CAD	17	44370099	44415160	29	0.00320066	0.00381888	0.00275472	0.0270234
MAPT	IPF	17	43971893	44105700	211	7.80174e-05	0.00123262	4.02835e-05	0.0224114
MAPT	CAD	17	43971893	44105700	1021	0.00158668	0.00861093	0.000873832	0.016284
MBLAC1	IPF	7	99724408	99726118	115	1.20285e-05	2.49302e-05	7.92644e-06	0.00591043
MBLAC1	BMI	7	99724408	99726118	39	5.79866e-05	3.1517e-05	0.000362082	0.000223316
MBLAC1	COPD	7	99724408	99726118	87	0.00105835	0.000561908	0.00908219	0.0401228
MBLAC1	CAD	7	99724408	99726118	121	0.00327112	0.00308747	0.003478	0.0274937
MCM7	IPF	7	99690351	99699563	119	4.07077e-06	3.51714e-06	4.83125e-06	0.00262101
MCM7	BMI	7	99690351	99699563	39	3.28192e-05	1.83809e-05	0.000153008	0.000134328
MCM7	CAD	7	99690351	99699563	129	0.00245137	0.00291786	0.00211348	0.0224371
MOB2	IPF	11	1490687	1522477	216	1.25413e-06	6.30204e-07	0.000125864	0.000975713
MOB2	BMI	11	1490687	1522477	98	0.0233316	0.0136853	0.0781303	0.0416623
MOB2	GER	11	1490687	1522477	434	0.000930895	0.000585192	0.00227463	0.0255398
MPI	IPF	15	75182346	75194560	124	7.48425e-05	3.75662e-05	0.00969306	0.0224114
MPI	BMI	15	75182346	75194560	41	1.94872e-08	4.91239e-07	9.94078e-09	1.5686e-07
MUC2	IPF	11	1074875	1104416	320	1.01502e-40	5.07508e-41	6.60876e-13	1.89525e-36
MUC2	BMI	11	1074875	1104416	67	0.000272219	0.000136765	0.0283196	0.00088631
MUC5AC	IPF	11	1151580	1222364	294	9.2766e-37	4.6383e-37	4.43389e-14	8.66063e-33
MUC5AC	BMI	11	1151580	1222364	37	0.00124432	0.00107236	0.00148196	0.00335015
MUC5B	IPF	11	1244296	1283402	243	5.47175e-35	2.73588e-35	2.11219e-13	3.40562e-31
MUC5B	BMI	11	1244296	1283402	40	3.89858e-05	2.04743e-05	0.000406683	0.000156263
MUC6	IPF	11	1012823	1036718	249	1.95381e-11	1.15092e-11	6.46121e-11	3.64815e-08
MUC6	BMI	11	1012823	1036718	72	2.98168e-06	1.3142e-05	1.6816e-06	1.55907e-05
MYNN	IPF	3	169491184	169507504	140	3.36743e-05	0.00576187	1.68865e-05	0.0130654
MYNN	BMI	3	169491184	169507504	46	0.00545721	0.0033161	0.0153955	0.0120595
PGGHG	IPF	11	289126	296107	331	1.6029e-05	8.1058e-06	0.000711715	0.00748234
PGGHG	BMI	11	289126	296107	75	0.0202591	0.0345877	0.0143191	0.036932
PGGHG	CAD	11	289126	296107	323	0.00299861	0.00204852	0.00559205	0.0258809
PIDD1	IPF	11	799179	809753	185	7.69619e-05	3.90292e-05	0.00273918	0.0224114
PIDD1	BMI	11	799179	809753	37	1.38995e-13	7.07837e-14	3.8974e-12	2.69827e-12
PTK6	IPF	20	62159354	62168729	350	7.48373e-05	3.75802e-05	0.00870505	0.0224114
PTK6	BMI	20	62159354	62168729	56	1.66131e-09	8.30873e-10	3.13225e-06	1.63128e-08
PTK6	COPD	20	62159354	62168729	342	2.27301e-05	1.16946e-05	0.00040326	0.00255919
RAD51	IPF	15	40986972	41024538	168	9.65032e-05	0.00446739	4.87784e-05	0.0254635
RAD51	BMI	15	40986972	41024538	54	0.013264	0.0430587	0.00783453	0.0257302
RAD51	GER	15	40986972	41024538	222	0.000177413	0.00423259	9.06051e-05	0.0086714
RAD51	T2D	15	40986972	41024538	178	0.000375586	0.000456082	0.000319242	0.00664023
RMDN3	IPF	15	41028082	41048049	129	7.61295e-05	0.000594783	4.06674e-05	0.0224114
RMDN3	GER	15	41028082	41048049	188	0.00185704	0.105259	0.000936487	0.0382826
RMDN3	T2D	15	41028082	41048049	136	0.000823247	0.000753753	0.000906856	0.0118727
RPLP2	IPF	11	809965	812880	178	0.000139468	7.13325e-05	0.00311171	0.0325518
RPLP2	BMI	11	809965	812880	32	1.75658e-13	1.00906e-13	6.763e-13	3.33678e-12
RPUSD2	IPF	15	40861498	40867148	194	4.74707e-06	7.69864e-06	3.43148e-06	0.00295458
RPUSD2	BMI	15	40861498	40867148	112	0.0239422	0.0154618	0.0528357	0.0426093
RPUSD2	GER	15	40861498	40867148	258	0.000410549	0.0010269	0.000256561	0.0146437
RPUSD2	T2D	15	40861498	40867148	236	0.000319536	0.000335209	0.000305263	0.00584271
RTEL1	IPF	20	62289163	62327606	318	9.81882e-05	5.00224e-05	0.00264539	0.0254635
RTEL1	BMI	20	62289163	62327606	84	2.65789e-06	0.00012924	1.34275e-06	1.4088e-05
RTEL1	COPD	20	62289163	62327606	310	1.55252e-05	3.11409e-05	1.03401e-05	0.00198093
RTEL1-TNFRSF6B	IPF	20	62290653	62330037	323	0.000107045	5.57884e-05	0.00131781	0.0270101
RTEL1-TNFRSF6B	BMI	20	62290653	62330037	85	1.62867e-06	9.19573e-05	8.21612e-07	9.03207e-06
RTEL1-TNFRSF6B	COPD	20	62290653	62330037	318	1.66919e-05	3.52651e-05	1.09335e-05	0.00206604
SCAMP2	IPF	15	75136071	75165706	159	3.53833e-05	1.77114e-05	0.0158952	0.0132135
SCAMP2	BMI	15	75136071	75165706	63	8.69649e-10	8.196e-09	4.59186e-10	9.01581e-09
SCAMP2	CAD	15	75136071	75165706	145	0.00746454	0.0158804	0.00487847	0.0495427
SNRPC	IPF	6	34725282	34741634	290	0.00020938	0.000287715	0.000164573	0.0449373
SNRPC	BMI	6	34725282	34741634	70	4.81427e-48	2.68129e-46	2.42894e-48	1.59713e-45
SNRPC	GER	6	34725282	34741634	316	2.80296e-06	4.84148e-06	1.97245e-06	0.000452715
SNRPC	T2D	6	34725282	34741634	284	0.00416335	0.00216563	0.0532537	0.0386472
SNRPC	CAD	6	34725282	34741634	301	7.15572e-09	4.75318e-09	1.44695e-08	5.35012e-07
SPPL2C	IPF	17	43922247	43924433	118	2.22469e-05	0.000384497	1.14548e-05	0.00987983
SPPL2C	BMI	17	43922247	43924433	38	0.000300574	0.000235798	0.000414422	0.000967775
SPPL2C	CAD	17	43922247	43924433	474	0.00311488	0.0147599	0.00174106	0.0265521
SRMS	IPF	20	62169842	62179102	355	4.39197e-05	2.20951e-05	0.00358629	0.0151865
SRMS	BMI	20	62169842	62179102	76	4.00644e-09	2.00355e-09	1.22695e-05	3.6504e-08
SRMS	COPD	20	62169842	62179102	342	4.55163e-06	2.29011e-06	0.000364669	0.000966704
STH	IPF	17	44076616	44077060	99	0.000128707	0.00043421	7.55504e-05	0.0308349
STH	CAD	17	44076616	44077060	382	0.00142806	0.00159168	0.00129494	0.0150801
STMN3	IPF	20	62271058	62289035	305	1.0694e-05	5.39824e-06	0.000563583	0.00548775
STMN3	BMI	20	62271058	62289035	83	2.52943e-06	0.000367001	1.26909e-06	1.34801e-05
STMN3	COPD	20	62271058	62289035	280	1.71112e-05	8.18212e-05	9.55469e-06	0.00209025
TAF6	IPF	7	99704499	99717464	126	6.96887e-06	9.66112e-06	5.4501e-06	0.00394311
TAF6	BMI	7	99704499	99717464	45	3.63331e-05	2.06141e-05	0.000153008	0.000146834
TAF6	CAD	7	99704499	99717464	135	0.00436224	0.00437956	0.00434506	0.0339231
TOLLIP	IPF	11	1295601	1330884	258	2.99762e-21	1.49881e-21	5.50859e-13	1.39929e-17
TOLLIP	BMI	11	1295601	1330884	56	4.83859e-05	2.48151e-05	0.000964939	0.000189764
TRAPPC14	IPF	7	99752043	99756346	119	0.00023665	0.0045931	0.000121454	0.0486365
TRAPPC14	BMI	7	99752043	99756346	38	0.002728	0.00172098	0.0065754	0.00661197
TRAPPC14	COPD	7	99752043	99756346	90	0.00030462	0.000159391	0.0034284	0.0180169
TRAPPC14	CAD	7	99752043	99756346	129	0.000966349	0.00664764	0.000521041	0.0114516
ULK3	IPF	15	75128459	75135687	136	0.000223165	0.000112876	0.00973684	0.0472425
ULK3	BMI	15	75128459	75135687	61	1.23546e-09	2.40735e-09	8.30953e-10	1.24268e-08
ULK3	CAD	15	75128459	75135687	126	0.00319885	0.0447096	0.00165841	0.0270204
ZKSCAN1	IPF	7	99613195	99639312	147	3.81781e-08	0.000198179	1.90909e-08	4.75241e-05
ZKSCAN1	BMI	7	99613195	99639312	40	1.28301e-05	6.45737e-06	0.000978727	5.791e-05
ZKSCAN1	CAD	7	99613195	99639312	148	0.000221257	0.000258088	0.000193625	0.00367367
ZNF3	IPF	7	99661656	99680171	124	5.4351e-08	1.80094e-05	2.72166e-08	5.63801e-05
ZNF3	BMI	7	99661656	99680171	43	2.78145e-05	1.72262e-05	7.21808e-05	0.000115757
ZNF3	CAD	7	99661656	99680171	137	0.00020084	0.0022641	0.000105081	0.00339913
ZSCAN21	IPF	7	99647397	99662663	128	4.55346e-08	1.43211e-05	2.28035e-08	5.1954e-05
ZSCAN21	BMI	7	99647397	99662663	44	2.14007e-05	1.46573e-05	3.96358e-05	9.15244e-05
ZSCAN21	CAD	7	99647397	99662663	137	0.000317141	0.0014404	0.000178187	0.0048515
IPF: idiopathic pulmonary fibrosis. BMI: body mass index. CAD: coronary artery disease. COPD: chronic obstructive pulmonary disease. GER: gastro-esophageal reflux. T2D: type 2 diabetes. SNP: single nucleotide polymorphisms. FDR: Benjamini–Hochberg false discovery rate.

## Sheet: Table S6
Table S6	Significant pathways shared underlying IPF and specific cormorbidities
Trait pair	Resource	Enrichment FDR	No. Involved Genes	No. Pathway Genes	Fold Enrichment	Pathway	Genes
IPF-BMI	cellular component	0.0165152	2	6	146.128	Mucus layer	MUC2 MUC5AC
IPF-BMI	cellular component	0.0176071	13	1812	3.14514	Golgi apparatus	MUC5B SCAMP2 LMAN1L TRAPPC14 PIDD1 CHID1 B4GALNT4 GAL3ST4 STMN3 GPC2 AP4M1 AP2A2 MUC5AC
IPF-BMI	molecular function	0.00498263	4	77	22.7732	DNA helicase activity	RTEL1-TNFRSF6B RAD51 MCM7 RTEL1
IPF-BMI	molecular function	0.00550305	5	185	11.8482	Helicase activity	RTEL1-TNFRSF6B RAD51 HELZ2 MCM7 RTEL1
IPF-BMI	molecular function	0.0079598	4	115	15.2482	ATP-dependent activity, acting on DNA	RTEL1-TNFRSF6B RAD51 MCM7 RTEL1
IPF-BMI	molecular function	0.0294548	2	19	46.1457	Single-stranded DNA helicase activity	RAD51 MCM7
IPF-BMI	molecular function	0.0294548	2	18	48.7094	DNA polymerase binding	RAD51 RTEL1
IPF-COPD	molecular function	0.00513151	3	185	26.4046	Helicase activity	RTEL1-TNFRSF6B HELZ2 RTEL1
IPF-COPD	molecular function	0.00513151	2	48	67.8452	Non-membrane spanning protein tyrosine kinase activity	PTK6 SRMS
IPF-COPD	molecular function	0.00513151	6	1743	5.60511	Adenyl nucleotide binding	RTEL1-TNFRSF6B PTK6 SRMS HELZ2 GAL3ST4 RTEL1
IPF-COPD	molecular function	0.00513151	6	1730	5.64723	Adenyl ribonucleotide binding	RTEL1-TNFRSF6B PTK6 SRMS HELZ2 GAL3ST4 RTEL1
IPF-COPD	molecular function	0.00513151	2	46	70.795	4 iron, 4 sulfur cluster binding	RTEL1-TNFRSF6B RTEL1
IPF-COPD	molecular function	0.00823517	2	77	42.2931	DNA helicase activity	RTEL1-TNFRSF6B RTEL1
IPF-COPD	molecular function	0.00823517	2	73	44.6106	Iron-sulfur cluster binding	RTEL1-TNFRSF6B RTEL1
IPF-COPD	molecular function	0.00823517	2	73	44.6106	Metal cluster binding	RTEL1-TNFRSF6B RTEL1
IPF-COPD	molecular function	0.0154893	5	1662	4.89857	ATP binding	RTEL1-TNFRSF6B PTK6 SRMS HELZ2 RTEL1
IPF-COPD	molecular function	0.0154893	2	115	28.318	ATP-dependent activity, acting on DNA	RTEL1-TNFRSF6B RTEL1
IPF-COPD	molecular function	0.0157993	2	137	23.7706	Transmembrane receptor protein tyrosine kinase activity	PTK6 SRMS
IPF-COPD	molecular function	0.017652	2	156	20.8755	Protein tyrosine kinase activity	PTK6 SRMS
IPF-COPD	molecular function	0.017652	2	156	20.8755	Transmembrane receptor protein kinase activity	PTK6 SRMS
IPF-COPD	molecular function	0.0261149	3	653	7.48064	ATP-dependent activity	RTEL1-TNFRSF6B HELZ2 RTEL1
IPF-COPD	molecular function	0.0276961	3	681	7.17306	Catalytic activity, acting on a nucleic acid	RTEL1-TNFRSF6B HELZ2 RTEL1
IPF-COPD	molecular function	0.0308279	2	235	13.8578	Catalytic activity, acting on DNA	RTEL1-TNFRSF6B RTEL1
Pathway enrichment analysis was conducted using ShinyGO for candidate genes listd in Table S5.
IPF: idiopathic pulmonary fibrosis. BMI: body mass index. CAD: coronary artery disease. GER: gastro-esophageal reflux. T2D: type 2 diabetes. FDR: Benjamini–Hochberg false discovery rate.
